# Supplementary material for: Gene expression profiles in testis of pigs with extreme high and low levels of androstenone
Source: BMC Genomics. 2007 Nov 7;8:405. doi: 10.1186/1471-2164-8-405 (PMC2204014; doi:10.1186/1471-2164-8-405)
Supplement: Additional file 2 — Microarray results analysed using Limma, Duroc. Gene profiling was done using 30 arrays and the cut-off for differentially expressed genes was a p-value of 0.01 after FDR correction. A positive t-statistics indicates up-regulation in animals with high androstenone values and vice versa. M-values are fold changes. The clone names are sequences with a hit to human, mouse or pig genes. Some genes are represented by several different clones on the array and may therefore show up more than once in the table, while some have no hits to the abovementioned species. [file 1471-2164-8-405-S2.txt]

ID	Name	gene_id	gene_symbol	M	A	t	P.Value	adj.P.Val	B
211570	PREDICTED: Canis familiaris similar to hypothetical protein (LOC475155), mRNA	gi|57095569|ref|XM_532385.1|	LOC475155	0.746281942849546	12.7824352648180	10.9550354584761	1.58606557861434e-16	4.27857050487005e-12	26.6461535741455
103463	Sus scrofa cytochrome P450 17A1 (CYP17A1), mRNA	gi|47523907|ref|NM_214428.1|	CYP17A1	1.22734170421782	12.4693945076555	10.6917173900113	4.48331092385738e-16	6.04708977409883e-12	25.6828195484799
218005				1.10045576992466	12.7194082487922	10.5105140666303	9.20407874785849e-16	8.27630761007436e-12	25.0148359314953
217877	Homo sapiens ferritin, light polypeptide (FTL), mRNA	gi|56682960|ref|NM_000146.3|	FTL	1.03314408653325	12.5402186216479	10.3306850915056	1.88544229078831e-15	1.27154228090763e-11	24.3479789006580
209883				0.550168307336741	10.3693645885760	10.2522396886535	2.58045884094234e-15	1.28507596831561e-11	24.0558852429725
213434	Homo sapiens eukaryotic translation elongation factor 1 alpha 1 (EEF1A1), mRNA	gi|25453469|ref|NM_001402.4|	EEF1A1	1.08440297420765	12.3579608354180	10.2267113807535	2.85826505408275e-15	1.28507596831561e-11	23.9606762391818
203529	Homo sapiens cystatin F (leukocystatin) (CST7), mRNA	gi|20302138|ref|NM_003650.2|	CST7	0.726378050056033	10.9851630590836	10.1169057886924	4.44025849510643e-15	1.57311600677865e-11	23.5503044503028
102025	Sus scrofa cytochrome b-5 (CYB5), mRNA	gi|48976128|ref|NM_001001770.1|	CYB5	0.528899331810815	10.9505035366351	10.0780099652476	5.19146050159391e-15	1.57311600677865e-11	23.4046155459684
210231	Homo sapiens ferritin, light polypeptide (FTL), mRNA	gi|56682960|ref|NM_000146.3|	FTL	1.03152844661501	11.9499049976627	10.0752974419938	5.24838525393234e-15	1.57311600677865e-11	23.3944491997511
215500	Homo sapiens ferritin, light polypeptide (FTL), mRNA	gi|56682960|ref|NM_000146.3|	FTL	0.985587321879438	12.3780973758611	9.75089764194165	1.94296936104042e-14	5.24135414834265e-11	22.1729093783832
210851	Homo sapiens ferritin, light polypeptide (FTL), mRNA	gi|56682960|ref|NM_000146.3|	FTL	1.00630578108579	11.9423109771800	9.684872955153	2.53882162457266e-14	6.22611383131565e-11	21.9229534457932
216813	Homo sapiens kallikrein 6 (neurosin, zyme) (KLK6), transcript variant C, mRNA	gi|61744425|ref|NM_001012965.1|	KLK6	0.892118630263211	9.27127326317918	9.65474798542601	2.86870351191174e-14	6.44884549477759e-11	21.8087625343082
211448	Homo sapiens golgi phosphoprotein 3-like (GOLPH3L), mRNA	gi|29826327|ref|NM_018178.3|	GOLPH3L	0.927466361416096	12.4059094715070	9.41925470559054	7.47239277909548e-14	1.55057898160677e-10	20.9131154958057
103177	Sus scrofa cytochrome b-5 (CYB5), mRNA	gi|48976128|ref|NM_001001770.1|	CYB5	0.76824826836771	11.8650254885497	8.9597221626484	4.89261578142404e-13	9.4273716656925e-10	19.1515228585881
216525	Homo sapiens chromosome 22 open reading frame 16 (C22orf16), mRNA	gi|47497975|ref|NM_213720.1|	C22orf16	0.638877345762007	8.78867311293319	8.82636260520202	8.46005288551376e-13	1.52145591093079e-09	18.6373050219181
214052	Sus scrofa carbonyl reductase/NADP-retinol dehydrogenase (DHRS4), mRNA	gi|47522859|ref|NM_214019.1|	DHRS4	0.889378434116638	11.1780837310139	8.79263153823459	9.71828064529645e-13	1.63850211679698e-09	18.5070549739458
218092	Homo sapiens procollagen C-endopeptidase enhancer (PCOLCE), mRNA	gi|7262388|ref|NM_002593.2|	PCOLCE	0.606423738130647	12.6698727101199	8.77049742068618	1.06442636465371e-12	1.68905680075874e-09	18.4215464533305
100650	Homo sapiens brain expressed, X-linked 1 (BEX1), mRNA	gi|15147227|ref|NM_018476.2|	BEX1	0.537482319716172	10.0991863129435	8.71766124284508	1.32283959229757e-12	1.98249560232330e-09	18.2173074849262
216417	Homo sapiens DNA helicase HEL308 (HEL308), mRNA	gi|19525732|ref|NM_133636.1|	HEL308	0.757086651288811	8.9542979263629	8.68928434791406	1.48670299610661e-12	2.11080526436694e-09	18.1075470278338
217089	Homo sapiens chromosome 20 open reading frame 22 (C20orf22), mRNA	gi|34147330|ref|NM_015600.2|	C20orf22	0.812381199229142	8.89100093069915	8.667728342027	1.62465200078635e-12	2.19133061866063e-09	18.0241380426310
211821	Homo sapiens phosphatidylserine receptor (PTDSR), mRNA	gi|23943859|ref|NM_015167.1|	PTDSR	0.890803966907546	11.7223505949007	8.61339353696768	2.03203916242034e-12	2.61029944978339e-09	17.8137778319103
213358	Homo sapiens microtubule-associated protein 1 light chain 3 alpha (MAP1LC3A), transcript variant 1, mRNA	gi|31563519|ref|NM_032514.2|	MAP1LC3A	0.810929660203064	11.3311605515070	8.51216210406174	3.083911354618e-12	3.78143603191705e-09	17.4214330421639
206784	Sus scrofa ferritin heavy-chain (FTH1), mRNA	gi|47522775|ref|NM_213975.1|	FTH1	0.477892313443799	11.2702046069056	8.4391455768077	4.16744897779684e-12	4.72149825420451e-09	17.1381262195138
216513	Homo sapiens prostate androgen-regulated transcript 1 (PART1), mRNA	gi|11496986|ref|NM_016590.2|	PART1	0.692558874005005	8.89996576045448	8.437223537289	4.20062122260188e-12	4.72149825420451e-09	17.1306652955411
101322	Sus scrofa ferredoxin (FDX1), mRNA	gi|47522945|ref|NM_214065.1|	FDX1	0.497939225785001	10.0966246784470	8.27140496831622	8.32780408953483e-12	8.98603372477167e-09	16.4864122731519
215969	Homo sapiens N-acetylglucosamine-1-phosphotransferase, gamma subunit (GNPTG), mRNA	gi|42476109|ref|NM_032520.3|	GNPTG	0.517303607708993	12.50575815711	8.11155710845856	1.61169190756087e-11	1.67219234224470e-08	15.8644311297502
211898	Homo sapiens POU domain, class 3, transcription factor 2 (POU3F2), mRNA	gi|51702520|ref|NM_005604.2|	POU3F2	0.642971242355321	10.0943356396832	7.91085238151473	3.69402415712789e-11	3.56296293500047e-08	15.0825717400374
209731	Sus scrofa ferritin heavy-chain (FTH1), mRNA	gi|47522775|ref|NM_213975.1|	FTH1	0.595250909987289	12.0765572107748	7.91057824780035	3.69821182458531e-11	3.56296293500047e-08	15.0815033588004
214602	Homo sapiens acetyl-Coenzyme A carboxylase alpha (ACACA), transcript variant 2, mRNA	gi|38679976|ref|NM_198839.1|	ACACA	0.473265748139952	11.7125226320393	7.76859053009429	6.65022035727924e-11	6.06215866337738e-08	14.5280381351739
100718	Homo sapiens adenylate kinase 3 (AK3), mRNA	gi|19923436|ref|NM_016282.2|	AK3	0.444748439889709	10.9488253966368	7.76528346667827	6.74172449219015e-11	6.06215866337738e-08	14.5151457778938
213748	PREDICTED: Homo sapiens hypothetical protein LOC284106 (LOC284106), mRNA	gi|42661145|ref|XM_375449.1|	LOC284106	0.303594184304630	13.8963713924144	7.70251237872077	8.73800447707738e-11	7.54301245314154e-08	14.2704342864169
216045	Homo sapiens phosphodiesterase 4D, cAMP-specific (phosphodiesterase E3 dunce homolog, Drosophila) (PDE4D), mRNA	gi|46361981|ref|NM_006203.3|	PDE4D	0.669518879594181	8.96615425130585	7.69676917145228	8.94782022911215e-11	7.54301245314154e-08	14.2480446145457
218317	Sus scrofa ferritin heavy-chain (FTH1), mRNA	gi|47522775|ref|NM_213975.1|	FTH1	0.331760197901822	13.6819909828406	7.65966843052057	1.04299366529499e-10	8.52599912575685e-08	14.1034111386579
211683	Sus scrofa ferritin heavy-chain (FTH1), mRNA	gi|47522775|ref|NM_213975.1|	FTH1	0.536684065531136	12.3907112653488	7.6190694246418	1.23342021544937e-10	9.78610109763592e-08	13.9451478726926
202380	Homo sapiens protein phosphatase 1, regulatory (inhibitor) subunit 2 pseudogene 3 (PPP1R2P3) on chromosome 5	gi|52353309|ref|NR_002168.1|	PPP1R2P3	0.49716127509973	9.73091179190173	7.56731220304463	1.52734244165615e-10	1.16482591688448e-07	13.7434071206212
103450	Homo sapiens 3-hydroxy-3-methylglutaryl-Coenzyme A synthase 1 (soluble) (HMGCS1), mRNA	gi|54020719|ref|NM_002130.4|	HMGCS1	0.386603846589208	10.0038936894356	7.56304635904044	1.55448298516612e-10	1.16482591688448e-07	13.7267808593086
210738	Sus scrofa ferritin heavy-chain (FTH1), mRNA	gi|47522775|ref|NM_213975.1|	FTH1	0.538482640745385	12.5448436435964	7.47177335426483	2.26573705798750e-10	1.65190602368300e-07	13.371103943077
217101	Homo sapiens leucine zipper protein 1 (LUZP1), mRNA	gi|53729364|ref|NM_033631.2|	LUZP1	0.740614688629871	8.983378210898	7.43934175524945	2.59014618709777e-10	1.83873114587235e-07	13.2447583497901
209872	Homo sapiens aldo-keto reductase family 1, member C4 (chlordecone reductase; 3-alpha hydroxysteroid dehydrogenase, type I; dihydrodiol dehydrogenase 4) (AKR1C4), mRNA	gi|24497584|ref|NM_001818.2|	AKR1C4	0.633692618605609	11.1722193851644	7.26668034530264	5.2776982461888e-10	3.65054327920997e-07	12.5725629183676
101435	Sus scrofa muscle-specific intermediate filament desmin (LOC396725), mRNA	gi|48374062|ref|NM_001001535.1|	LOC396725	0.559400776036511	10.8698026926128	7.20580845361106	6.78100439354042e-10	4.57310936300366e-07	12.3358127474308
207680	Homo sapiens myelin expression factor 2 (MYEF2), mRNA	gi|33620746|ref|NM_016132.2|	MYEF2	0.344197439617047	9.65135558199357	7.05287386037246	1.27172791092901e-09	8.36734929883436e-07	11.7417153908482
103619	Homo sapiens glucan (1,4-alpha-), branching enzyme 1 (glycogen branching enzyme, Andersen disease, glycogen storage disease type IV) (GBE1), mRNA	gi|4557618|ref|NM_000158.1|	GBE1	0.417186890396593	10.6243601553869	6.9154754855173	2.23466478793324e-09	1.43529326950684e-06	11.2090484586688
205158	Sus scrofa glutathione S-transferase (MGST1), mRNA	gi|47523667|ref|NM_214300.1|	MGST1	0.446916559457876	11.1232179175487	6.88417110789477	2.5404418898689e-09	1.59374326560706e-06	11.0878559380177
103416	Homo sapiens peroxiredoxin 3 (PRDX3), nuclear gene encoding mitochondrial protein, transcript variant 2, mRNA	gi|32483376|ref|NM_014098.2|	PRDX3	0.435798225755750	10.9876398577208	6.86599082721967	2.73678531929467e-09	1.67789819939302e-06	11.0175036918009
210951	Sus scrofa ferritin heavy-chain (FTH1), mRNA	gi|47522775|ref|NM_213975.1|	FTH1	0.491297179322394	11.5331467418757	6.82477803526715	3.23959444346327e-09	1.94202888237478e-06	10.8581112904824
214541	Homo sapiens homeo box (H6 family) 1 (HMX1), mRNA	gi|9506784|ref|NM_018942.1|	HMX1	0.334337189601114	13.3592364687345	6.79230304238344	3.69971056144752e-09	2.16963895881757e-06	10.7326030508488
217401	Mus musculus phosphate regulating gene with homologies to endopeptidases on the X chromosome (hypophosphatemia, vitamin D resistant rickets) (Phex), mRNA	gi|6755049|ref|NM_011077.1|	Phex	0.59237206440168	8.98082709763299	6.72295675513011	4.91131391008138e-09	2.81888519230543e-06	10.4648787968089
201622	Homo sapiens hypothetical protein LOC285016 (LOC285016), mRNA	gi|50897285|ref|NM_001002919.1|	LOC285016	0.591205351415447	9.8701802943637	6.69573673895206	5.48830567822141e-09	3.08442779116043e-06	10.3599017544801
217377				0.60738794895992	8.95723960311614	6.66673696877292	6.17731503634657e-09	3.40080102898949e-06	10.2481330877672
217497	PREDICTED: Bos taurus similar to coronin, actin binding protein, 2B (LOC517030), partial mRNA	gi|61856012|ref|XM_595194.1|	LOC517030	0.506503200133596	8.98457439927316	6.65934451407486	6.36629717188313e-09	3.43474465017438e-06	10.2196538630225
101570	Homo sapiens sorting nexin 3 (SNX3), transcript variant 1, mRNA	gi|34304374|ref|NM_003795.3|	SNX3	0.23049746196734	10.7857705941069	6.64242643588352	6.8206996746e-09	3.60774891023548e-06	10.1544964648607
216333	Mus musculus Brca1 associated protein 1 (Bap1), mRNA	gi|28076916|ref|NM_027088.1|	Bap1	0.297042000542134	10.4196555316264	6.62911478878145	7.2007802529298e-09	3.73554323275066e-06	10.1032475573147
101369	Homo sapiens translocase of inner mitochondrial membrane 13 homolog (yeast) (TIMM13), nuclear gene encoding mitochondrial protein, mRNA	gi|27436898|ref|NM_012458.2|	TIMM13	0.332849092525443	10.4404824417195	6.60865244892566	7.82647013526929e-09	3.97894817736414e-06	10.0245019925096
216897	Homo sapiens zinc finger protein 229 (ZNF229), mRNA	gi|60097903|ref|NM_014518.1|	ZNF229	0.695529441556419	8.76330938414868	6.60434304378652	7.96497633369155e-09	3.97894817736414e-06	10.0079232050694
201672				0.411290358661051	9.94494167106743	6.59426430656446	8.29849541538455e-09	4.07018567864388e-06	9.9691562278722
100874	Homo sapiens ubiquitin-conjugating enzyme E2R 2 (UBE2R2), mRNA	gi|58530887|ref|NM_017811.3|	UBE2R2	-0.452719386344764	10.5552502495958	-6.57568146496588	8.9502220698418e-09	4.31144983135808e-06	9.8977053705501
217389	Homo sapiens SMAD, mothers against DPP homolog 1 (Drosophila) (SMAD1), transcript variant 2, mRNA	gi|51173726|ref|NM_001003688.1|	SMAD1	0.623421315917388	9.21375603184344	6.52901702160699	1.08197202533542e-08	5.08385103824595e-06	9.71843597394954
103364	Homo sapiens sulfotransferase family, cytosolic, 2A, dehydroepiandrosterone (DHEA)-preferring, member 1 (SULT2A1), mRNA	gi|29540544|ref|NM_003167.2|	SULT2A1	0.325243933560522	9.94104022417985	6.52571100778186	1.09660099298718e-08	5.08385103824595e-06	9.70574396578985
214446				0.483770368991228	13.0490789097318	6.5222992336705	1.11190395631862e-08	5.08385103824595e-06	9.6926471523344
103263	Homo sapiens retinol dehydrogenase 12 (all-trans and 9-cis) (RDH12), mRNA	gi|22748934|ref|NM_152443.1|	RDH12	0.335811363641333	11.0353721744157	6.45250918908773	1.47590165052943e-08	6.63565382078032e-06	9.42502124103665
220907	Homo sapiens 3-hydroxy-3-methylglutaryl-Coenzyme A synthase 1 (soluble) (HMGCS1), mRNA	gi|54020719|ref|NM_002130.4|	HMGCS1	0.36268124827753	9.7041865922249	6.4252618085229	1.64819476006936e-08	7.28880358157885e-06	9.32068347916332
217413	Homo sapiens suppressor of cytokine signaling 5 (SOCS5), transcript variant 1, mRNA	gi|41349444|ref|NM_014011.4|	SOCS5	0.609395012953971	9.01144957528577	6.39695380248048	1.84835390107219e-08	8.0421281992457e-06	9.21237620921178
209887				0.416012665405491	11.4938927452485	6.3786477413901	1.99045171713342e-08	8.5229246859351e-06	9.14238770168237
211211	Homo sapiens KIAA0999 protein (KIAA0999), mRNA	gi|39812204|ref|NM_025164.3|	KIAA0999	0.284295759193204	9.28273968822667	6.34899014741815	2.24401542578999e-08	9.4585250197048e-06	9.02908658395114
104110	Sus scrofa cytochrome P450 51 (CYP51), mRNA	gi|47523913|ref|NM_214432.1|	CYP51	0.364532186434738	11.1716625449722	6.33180557611154	2.40534308937249e-08	9.98254387367882e-06	8.9634864737595
204992				0.38096677629081	10.0002700959912	6.2998596205473	2.73642438170168e-08	1.11845127455734e-05	8.84163672998585
100545	Homo sapiens isopentenyl-diphosphate delta isomerase (IDI1), mRNA	gi|40018632|ref|NM_004508.2|	IDI1	0.365085061608917	10.2791969651269	6.24464936834785	3.41850454376758e-08	1.37622600918164e-05	8.63136798472744
100618	Sus scrofa myelin basic protein (MBP), mRNA	gi|48374090|ref|NM_001001546.1|	MBP	0.272104078773468	10.2904833263100	6.24099848242453	3.46913436478171e-08	1.37622600918164e-05	8.61747806807961
104176	Homo sapiens aminolevulinate, delta-, synthase 1 (ALAS1), transcript variant 1, mRNA	gi|40316942|ref|NM_000688.4|	ALAS1	0.406657567403089	10.3392599905465	6.22300910714145	3.72967137275078e-08	1.42203933925952e-05	8.54906375900083
211043	Homo sapiens testis expressed sequence 261 (TEX261), mRNA	gi|42518075|ref|NM_144582.2|	TEX261	0.389946969044663	9.68335971329997	6.21927166081818	3.78618630433715e-08	1.42203933925952e-05	8.53485574563456
209191	PREDICTED: Homo sapiens chromosome 20 open reading frame 50 (C20orf50), mRNA	gi|51475181|ref|XM_046437.7|	C20orf50	0.416441545416368	10.0121516314593	6.2192008092662	3.78726582781181e-08	1.42203933925952e-05	8.53458642021777
221311				0.330596408018458	11.290136797125	6.21866243698496	3.79547866350407e-08	1.42203933925952e-05	8.53253994828819
201823	Sus scrofa cytochrome b-5 (CYB5), mRNA	gi|48976128|ref|NM_001001770.1|	CYB5	0.439490828696144	9.99843169122123	6.17408271964291	4.54050102976019e-08	1.657166539724e-05	8.36322515064787
209002	Homo sapiens malic enzyme 2, NAD(+)-dependent, mitochondrial (ME2), nuclear gene encoding mitochondrial protein, mRNA	gi|62953132|ref|NM_002396.3|	ME2	-0.231740009798871	8.88853102162052	-6.17378664029013	4.5459046537506e-08	1.657166539724e-05	8.36210158779166
212725	Homo sapiens immunoglobulin superfamily, member 8 (IGSF8), mRNA	gi|16445028|ref|NM_052868.1|	IGSF8	0.181097704089685	13.0852576420623	6.13798180794292	5.24861238176151e-08	1.88782090147198e-05	8.22632407626991
203290	Homo sapiens hypothetical protein MGC33214 (MGC33214), mRNA	gi|34222213|ref|NM_153354.2|	MGC33214	-0.267907538075559	9.04750340397863	-6.10767194670583	5.92683973061112e-08	2.10371616543376e-05	8.11153390112333
103537	Homo sapiens regulatory factor X, 2 (influences HLA class II expression) (RFX2), transcript variant 1, mRNA	gi|19743880|ref|NM_000635.2|	RFX2	0.494597337666847	11.0675240263350	6.0940515884111	6.25922422740869e-08	2.15848277703648e-05	8.05999617396029
211919				0.429568679102964	9.4779388788638	6.09214606034552	6.30717444000702e-08	2.15848277703648e-05	8.05278817609258
220629	Homo sapiens chromosome 6 open reading frame 89 (C6orf89), mRNA	gi|47271470|ref|NM_152734.2|	C6orf89	-0.451301937923913	8.9862415018209	-6.09159220800243	6.32117954425719e-08	2.15848277703648e-05	8.05069323684443
200365	Homo sapiens HDCMA18P protein (HDCMA18P), mRNA	gi|7705400|ref|NM_016648.1|	HDCMA18P	-0.342459133438883	9.58051667735972	-6.08032805944293	6.61278970401289e-08	2.22983268819315e-05	8.00809708597575
207244	Homo sapiens superoxide dismutase 1, soluble (amyotrophic lateral sclerosis 1 (adult)) (SOD1), mRNA	gi|48762945|ref|NM_000454.4|	SOD1	0.267145301994709	10.9417610627696	6.07416554225368	6.77792435603388e-08	2.25729984479469e-05	7.98480148751729
102085	Sus scrofa steroid membrane binding protein (PGRMC1), mRNA	gi|47522661|ref|NM_213911.1|	PGRMC1	0.265148033878057	10.5643127327444	6.06315925854678	7.0830768584049e-08	2.33015952844305e-05	7.94321030119858
103751	Sus scrofa glutathione peroxidase 4 (GPX4), mRNA	gi|47523867|ref|NM_214407.1|	GPX4	0.446622620782114	12.7722706503857	6.05941890788065	7.18984517521813e-08	2.33678630658656e-05	7.92908040629655
204615	Homo sapiens solute carrier organic anion transporter family, member 1B3 (SLCO1B3), mRNA	gi|9790232|ref|NM_019844.1|	SLCO1B3	0.29744897033503	9.91919352698405	6.02475925075888	8.25814808122064e-08	2.652045269512e-05	7.79825340936306
102131	Homo sapiens integral membrane protein 2B (ITM2B), mRNA	gi|31542987|ref|NM_021999.2|	ITM2B	0.327476789151451	11.1818230371278	5.99492600244201	9.30250963206912e-08	2.95228823334937e-05	7.68580092650939
100094	Homo sapiens poly(A) binding protein, cytoplasmic 1 (PABPC1), mRNA	gi|56676313|ref|NM_002568.3|	PABPC1	0.374839282066438	12.3277746310838	5.98202470431566	9.79366845665748e-08	3.07202325914875e-05	7.63721694817589
201085				0.343931442106763	10.4818871690412	5.97168556884411	1.02057336155747e-07	3.16448126452577e-05	7.5983018190077
219913	PREDICTED: Bos taurus similar to Probable RNA-dependent helicase p68 (DEAD-box protein p68) (DEAD-box protein 5) (LOC505151), mRNA	gi|61824564|ref|XM_581395.1|	LOC505151	0.417921871649456	11.8039139408171	5.96523372536598	1.04715150880185e-07	3.20999535243621e-05	7.57402711399516
215566	Homo sapiens protein phosphatase 4 (formerly X), catalytic subunit (PPP4C), mRNA	gi|4506026|ref|NM_002720.1|	PPP4C	0.329690776598539	10.5839549039634	5.94997342383725	1.11277194401444e-07	3.37282426536332e-05	7.51663935098254
216418	Homo sapiens similar to omega protein (LOC91353), mRNA	gi|61966692|ref|NM_001013618.1|	LOC91353	0.239729426878657	8.77467580605607	5.93488459240348	1.18165093826456e-07	3.54180174562498e-05	7.45993584935995
215949	Homo sapiens hypothetical LOC400120 (LOC400120), mRNA	gi|44888824|ref|NM_203451.1|	LOC400120	0.604025160263732	9.02490416040408	5.93048062922573	1.20253803974060e-07	3.56479847912555e-05	7.44339330501959
103431	Homo sapiens c-myc binding protein (MYCBP), mRNA	gi|57242776|ref|NM_012333.3|	MYCBP	0.236337583679195	10.6328767929427	5.8998447900281	1.35829452507373e-07	3.98275577265096e-05	7.3284106642629
101450				0.306012418007067	11.1025640961471	5.87522740219123	1.49777169628566e-07	4.34450422354858e-05	7.2361377317983
209773	PREDICTED: Homo sapiens similar to protein RAKc (LOC439947), mRNA	gi|51468109|ref|XM_495795.1|	LOC439947	0.462326165235714	10.7240161636846	5.86574742494454	1.55518079156191e-07	4.46303798225257e-05	7.20063334090949
105008	Sus scrofa cytochrome P450 19A2 (CYP19A2), mRNA	gi|47523909|ref|NM_214430.1|	CYP19A2	0.41787910181438	9.92298303970294	5.80623944090399	1.96860350962629e-07	5.57393148753503e-05	6.97814371608709
103550	Homo sapiens phosphoenolpyruvate carboxykinase 1 (soluble) (PCK1), mRNA	gi|32483400|ref|NM_002591.2|	PCK1	-0.299211103074966	9.37126643645433	-5.80432023445224	1.9836055115783e-07	5.57393148753503e-05	6.97097922639037
206124	Homo sapiens solute carrier family 24, member 5 (SLC24A5), mRNA	gi|45504368|ref|NM_205850.1|	SLC24A5	-0.210627215659112	9.45060969339107	-5.78383370263578	2.15095248655685e-07	5.96295354667237e-05	6.89454595494991
212000	Homo sapiens upstream of NRAS (UNR), transcript variant 2, mRNA	gi|56117849|ref|NM_007158.4|	UNR	0.238849301300225	10.7243156439868	5.78203943045441	2.16625684895423e-07	5.96295354667237e-05	6.88785554596577
214660	Homo sapiens HSPC038 protein (LOC51123), mRNA	gi|46358346|ref|NM_016096.2|	LOC51123	0.231844183558308	10.5059395806319	5.7776299297818	2.20432646300847e-07	6.00645562284006e-05	6.8714162278206
209437				0.208132374307111	10.6361090076630	5.75644506810643	2.39664121652368e-07	6.46517934569428e-05	6.79248851388622
207214				0.499499296920491	12.1641423464540	5.7525824106333	2.43345058222882e-07	6.49948147586186e-05	6.77810702832557
102180	Homo sapiens breast cancer membrane protein 101 (NSE2), mRNA	gi|40255195|ref|NM_174911.3|	NSE2	-0.264512101390379	9.85367177495271	-5.74478703481057	2.509445561428e-07	6.62552729117432e-05	6.74909218013795
100887	Homo sapiens Tax1 (human T-cell leukemia virus type I) binding protein 1 (TAX1BP1), mRNA	gi|21361681|ref|NM_006024.4|	TAX1BP1	0.267629632457840	10.7164266433018	5.74274224383789	2.52976464631878e-07	6.62552729117432e-05	6.74148334059582
220725	Mus musculus Brca1 associated protein 1 (Bap1), mRNA	gi|28076916|ref|NM_027088.1|	Bap1	-0.614340586725305	9.2383189299215	-5.7290570475312	2.66999917307515e-07	6.92556708585339e-05	6.6905810039305
104944	Homo sapiens GTP cyclohydrolase 1 (dopa-responsive dystonia) (GCH1), mRNA	gi|4503948|ref|NM_000161.1|	GCH1	-0.644305795385266	10.9014634037993	-5.72340012811568	2.73018396189676e-07	7.01423262439306e-05	6.66955093386182
216633	Homo sapiens calcineurin binding protein 1 (CABIN1), mRNA	gi|22027497|ref|NM_012295.2|	CABIN1	0.740512228148168	9.24948793826738	5.72082704351370	2.75800067310092e-07	7.01885152429909e-05	6.65998740545539
100108	Homo sapiens corticotropin releasing hormone binding protein (CRHBP), mRNA	gi|47080098|ref|NM_001882.3|	CRHBP	-0.298912929145485	10.3166341909875	-5.69934678803242	3.00140117387785e-07	7.56689701556346e-05	6.58020279522214
221253	Homo sapiens adaptor-related protein complex 1, mu 2 subunit (AP1M2), mRNA	gi|14916516|ref|NM_005498.3|	AP1M2	0.379938945307693	11.1822241196558	5.69579168654967	3.04368115311953e-07	7.602439146903e-05	6.56700705665314
103678	Homo sapiens isocitrate dehydrogenase 1 (NADP+), soluble (IDH1), mRNA	gi|28178824|ref|NM_005896.2|	IDH1	0.252244113291592	10.5811451814502	5.68860977711629	3.13089526078893e-07	7.74853491330662e-05	6.54035732296077
203697	Homo sapiens hypothetical protein MGC40579 (MGC40579), mRNA	gi|22749520|ref|NM_152776.1|	MGC40579	0.392962400255618	10.3842282465306	5.65652103715305	3.55167020181712e-07	8.7099868512926e-05	6.42141674891326
210447	Homo sapiens peroxisomal lon protease (LONP), mRNA	gi|31377666|ref|NM_031490.2|	LONP	0.44368363327463	11.4081020547229	5.64965172402858	3.64875098026418e-07	8.86745103095555e-05	6.39598280562913
202618				0.406133325968302	11.1577771310862	5.6418223508187	3.7625950449762e-07	9.06247892261411e-05	6.36700633484316
104615	Homo sapiens superoxide dismutase 1, soluble (amyotrophic lateral sclerosis 1 (adult)) (SOD1), mRNA	gi|48762945|ref|NM_000454.4|	SOD1	0.270902309491027	10.5536256712640	5.62178775833692	4.07011192294356e-07	9.7164017020642e-05	6.29291772349752
217560	Sus scrofa glutathione S-transferase omega (GSTO1), mRNA	gi|47522915|ref|NM_214050.1|	GSTO1	0.318578840056658	9.45011004070122	5.60593950307567	4.33081878155784e-07	0.000102480848641495	6.2343713105136
102732	Homo sapiens carbonic reductase 4 (CBR4), mRNA	gi|55775472|ref|NM_032783.3|	CBR4	0.317401703987729	11.0378869657570	5.59647003376667	4.49438238711647e-07	0.00010542648632596	6.19941527525226
212041	Homo sapiens protein phosphatase 1, regulatory (inhibitor) subunit 11 (PPP1R11), transcript variant 2, mRNA	gi|25777672|ref|NM_170781.1|	PPP1R11	0.241874030470751	10.6449915079707	5.59063067941568	4.59826472220196e-07	0.000106933438919069	6.17786935290268
211381	Homo sapiens farnesyl diphosphate synthase (farnesyl pyrophosphate synthetase, dimethylallyltranstransferase, geranyltranstransferase) (FDPS), mRNA	gi|41281370|ref|NM_002004.2|	FDPS	0.198922274877567	11.0621963402573	5.58749021948519	4.65510902054897e-07	0.000107330103366093	6.16628483649968
211210	Homo sapiens Down syndrome critical region gene 2 (DSCR2), transcript variant 1, mRNA	gi|44680112|ref|NM_003720.2|	DSCR2	0.267107446904718	9.28420209112939	5.57792307519809	4.83258524178607e-07	0.000110477813120696	6.13100693878591
210853	Homo sapiens ornithine decarboxylase antizyme 3 (OAZ3), mRNA	gi|7710049|ref|NM_016178.1|	OAZ3	0.509065618349984	11.4955478249078	5.56652712465103	5.05270827427176e-07	0.000114539376812399	6.08901185597534
214896				0.240821224014004	12.9078860521491	5.53947273724193	5.61565142191859e-07	0.000126239843964730	5.98942995579163
210263	Homo sapiens hypothetical protein MGC17301 (MGC17301), mRNA	gi|22749300|ref|NM_152637.1|	MGC17301	0.209895241646093	8.84021892396634	5.52932648442854	5.84234354203408e-07	0.000130250462305712	5.95212605917583
210631	Homo sapiens cathepsin D (lysosomal aspartyl protease) (CTSD), mRNA	gi|23110949|ref|NM_001909.3|	CTSD	0.287577541766673	9.61473286094913	5.51426395014158	6.19560282395967e-07	0.000136993919491095	5.8967900535053
100440	Homo sapiens S-phase kinase-associated protein 1A (p19A) (SKP1A), transcript variant 2, mRNA	gi|25777712|ref|NM_170679.1|	SKP1A	0.208938377742298	11.2708630111472	5.48647859328153	6.90332379793067e-07	0.000151401677051201	5.79485039811963
102719	Homo sapiens tetraspanin 6 (TSPAN6), mRNA	gi|21265115|ref|NM_003270.2|	TSPAN6	0.370098970001498	11.3709763401284	5.48283835894112	7.00175511782522e-07	0.000152322053272946	5.78150828048282
104992	Sus scrofa cytochrome b-5 (CYB5), mRNA	gi|48976128|ref|NM_001001770.1|	CYB5	0.311117870964695	10.0738811512245	5.47686226933279	7.16635335634919e-07	0.000154655638512701	5.75961154692001
218482	Homo sapiens integrin, alpha 6 (ITGA6), mRNA	gi|4557674|ref|NM_000210.1|	ITGA6	-0.354786025142982	9.37081497546196	-5.47392556082879	7.24862925119534e-07	0.000155189700539877	5.74885434590125
101994	Homo sapiens ARP3 actin-related protein 3 homolog (yeast) (ACTR3), mRNA	gi|34452698|ref|NM_005721.3|	ACTR3	0.215345747987477	9.7277903392396	5.46901422787408	7.38831070104345e-07	0.000156934700371140	5.73086859839889
102689	Homo sapiens sulfotransferase family, cytosolic, 2A, dehydroepiandrosterone (DHEA)-preferring, member 1 (SULT2A1), mRNA	gi|29540544|ref|NM_003167.2|	SULT2A1	0.276724091706521	9.79653686570496	5.46342259118844	7.5505693296364e-07	0.000159128248622087	5.71039843472499
219281	Homo sapiens hypothetical protein MGC3731 (MGC3731), mRNA	gi|13236552|ref|NM_024313.1|	MGC3731	0.285659789771937	10.6555978332195	5.44435639603004	8.13066085608294e-07	0.000170025354460227	5.6406555859743
215853	Homo sapiens glutamate receptor, metabotropic 1 (GRM1), mRNA	gi|6006005|ref|NM_000838.2|	GRM1	0.555577522854292	9.03684262666388	5.43740322130352	8.35295231142798e-07	0.000173330185810062	5.61524291292292
220574				-0.299866754044551	8.75264449233111	-5.41274432544445	9.19059859113002e-07	0.000189241518063022	5.5252126906612
216033	Homo sapiens parvalbumin (PVALB), mRNA	gi|55925656|ref|NM_002854.2|	PVALB	0.513519066696758	9.03249430033032	5.41080052491885	9.26003869525465e-07	0.000189241518063022	5.51812209482391
101684	Homo sapiens hypothetical protein FLJ38564 (FLJ38564), mRNA	gi|50053828|ref|NM_152579.2|	FLJ38564	-0.341386805058221	9.59895626093877	-5.39748344327106	9.7498619922054e-07	0.000197753591805814	5.46956886211806
209763	Sus scrofa ubiquitin/ribosomal fusion protein (UBA52), mRNA	gi|47523497|ref|NM_214211.1|	UBA52	0.293844209683891	13.0793421373883	5.39085101473238	1.00032374425517e-06	0.000201360622927106	5.44540367661939
205930	PREDICTED: Bos taurus similar to placenta expressed transcript protein (LOC505518), mRNA	gi|61824582|ref|XM_581816.1|	LOC505518	-0.235188624034944	8.88601107801482	-5.38743195285216	1.01363740621159e-06	0.000201360622927106	5.43295059336598
219922	PREDICTED: Homo sapiens chromosome 14 open reading frame 78 (C14orf78), mRNA	gi|51493204|ref|XM_290629.5|	C14orf78	0.335672731793636	10.4829513254526	5.38704292072636	1.01516328284721e-06	0.000201360622927106	5.43153382339446
101236	Homo sapiens nuclease sensitive element binding protein 1 (NSEP1), mRNA	gi|34098945|ref|NM_004559.2|	NSEP1	0.411374924675142	12.8310247521009	5.37533432585162	1.06215987928983e-06	0.000207846371362789	5.38891121663851
211785	Homo sapiens zinc finger, DHHC domain containing 14 (ZDHHC14), mRNA	gi|24371271|ref|NM_153746.1|	ZDHHC14	0.371690715718541	10.2543476847289	5.37506370870231	1.06327102787904e-06	0.000207846371362789	5.38792649574851
102819	Sus scrofa sterol-C4-methyl oxidase-like protein (SC4MOL), mRNA	gi|47523335|ref|NM_213752.1|	SC4MOL	0.242987614586066	10.2148883565791	5.36247790601855	1.11623104241835e-06	0.000216629126620701	5.34214948819235
100615	Sus scrofa ubiquitin/ribosomal fusion protein (UBA52), mRNA	gi|47523497|ref|NM_214211.1|	UBA52	0.338369186935736	12.6703175059538	5.35407553075663	1.15302330544402e-06	0.000222171119197556	5.31161049476835
202676	Homo sapiens kinesin family member 27 (KIF27), mRNA	gi|30794487|ref|NM_017576.1|	KIF27	0.390929290522931	11.8069097538295	5.3440463984317	1.19850279065759e-06	0.000229296533906234	5.27518222137363
101048	Homo sapiens protein phosphatase 1, regulatory (inhibitor) subunit 2 pseudogene 3 (PPP1R2P3) on chromosome 5	gi|52353309|ref|NR_002168.1|	PPP1R2P3	0.233544825409708	10.2558846728584	5.3387896279797	1.22304097209630e-06	0.000232343332839927	5.2560985029893
200266	Homo sapiens BTB (POZ) domain containing 15 (BTBD15), mRNA	gi|56711303|ref|NM_014155.2|	BTBD15	-0.254390075142428	9.1613817130844	-5.3325525204418	1.25279675284688e-06	0.000236331784648933	5.23346495934078
100554	Sus scrofa translation factor sui1-like protein (LOC414417), mRNA	gi|48675940|ref|NM_001001635.1|	LOC414417	0.370834019446993	10.997228168483	5.32988000250302	1.26576353929791e-06	0.000237119703028475	5.22376981787485
102680	Homo sapiens syndecan 2 (heparan sulfate proteoglycan 1, cell surface-associated, fibroglycan) (SDC2), mRNA	gi|55925658|ref|NM_002998.3|	SDC2	-0.318808522629419	9.34430820346358	-5.32080194884986	1.31080260595008e-06	0.000243863524814547	5.1908508286073
210552	Sus scrofa epoxide hydrolase (EPHX1), mRNA	gi|47523767|ref|NM_214355.1|	EPHX1	0.376198753420386	9.52767824807035	5.3107071915199	1.36273751558431e-06	0.000251789090550701	5.15426988201901
100999	Homo sapiens eukaryotic translation termination factor 1 (ETF1), mRNA	gi|4759033|ref|NM_004730.1|	ETF1	0.284939675694586	11.7485024742734	5.29671678156147	1.43807338904251e-06	0.000260848987394701	5.10361553539666
221408	Homo sapiens activating transcription factor 7 interacting protein 2 (ATF7IP2), mRNA	gi|38569429|ref|NM_024997.2|	ATF7IP2	0.316014741141574	12.2842187393126	5.29628382405627	1.44046894388206e-06	0.000260848987394701	5.10204875857699
211733				0.272169233742221	11.2663178788706	5.29622753824398	1.4407806613957e-06	0.000260848987394701	5.10184507633416
201886				0.303908223483868	9.63350990188881	5.2876804070444	1.48889336362553e-06	0.000267762582514415	5.0709250326754
202442	Homo sapiens transition protein 1 (during histone to protamine replacement) (TNP1), mRNA	gi|34850064|ref|NM_003284.2|	TNP1	0.434979131131711	10.5012037569217	5.27587700612813	1.55794125948483e-06	0.000278324658383196	5.02825653381116
101461	Homo sapiens proteasome (prosome, macropain) subunit, alpha type, 6 (PSMA6), mRNA	gi|23110943|ref|NM_002791.1|	PSMA6	0.299172192857231	10.8317173814926	5.2729679835982	1.57543622863195e-06	0.000279598471734049	5.01774623288574
103996	Homo sapiens aldolase A, fructose-bisphosphate (ALDOA), transcript variant 2, mRNA	gi|34577109|ref|NM_184041.1|	ALDOA	0.263180126063726	11.1011573225999	5.25893126442684	1.66260412916950e-06	0.000293139928029258	4.96706295126087
207326				0.182881778137522	8.69319513842286	5.25115241691336	1.71293376111598e-06	0.000300052604804316	4.93899786944865
201432				-0.179913416509747	8.88115458564729	-5.245209808789	1.75238856178521e-06	0.000304983444146566	4.91756857031462
214189	PREDICTED: Homo sapiens similar to 40S ribosomal protein S16 (LOC441876), mRNA	gi|51459251|ref|XM_497657.1|	LOC441876	-0.350975437524779	10.1973964301572	-5.23155678075493	1.84644819104021e-06	0.000319293502573722	4.86837100054139
218709	Homo sapiens natural killer-tumor recognition sequence (NKTR), transcript variant 2, mRNA	gi|61676207|ref|NM_001012651.1|	NKTR	-0.175341715227455	8.9349173169002	-5.22945698771356	1.86134761334826e-06	0.000319819829411991	4.86080901588642
203509	Homo sapiens cellular repressor of E1A-stimulated genes 1 (CREG1), mRNA	gi|53759126|ref|NM_003851.2|	CREG1	0.264744523924713	9.24666183995383	5.21639352983654	1.95672992802796e-06	0.000333060204710337	4.81379036024345
102132	Sus scrofa glutathione S-transferase (MGST1), mRNA	gi|47523667|ref|NM_214300.1|	MGST1	0.425969452694617	12.7129443960827	5.21554357558326	1.96309951619750e-06	0.000333060204710337	4.81073276520013
209952				0.189419547726000	11.0597954969445	5.19184467253297	2.14913329706957e-06	0.000362343873885929	4.72555858233463
211040	Sus scrofa cytochrome P450 11A1 (CYP11A1), mRNA	gi|47523911|ref|NM_214427.1|	CYP11A1	0.361241697051051	9.63606382109994	5.18848754966898	2.17684875770720e-06	0.000364737093713724	4.71350549583330
100575	Sus scrofa 17beta-estradiol dehydrogenase (HSD17B4), mRNA	gi|47523669|ref|NM_214306.1|	HSD17B4	0.269766256462676	10.4697839149628	5.18531697854536	2.20334615055083e-06	0.000366897936773205	4.70212504082883
206925	Homo sapiens superoxide dismutase 1, soluble (amyotrophic lateral sclerosis 1 (adult)) (SOD1), mRNA	gi|48762945|ref|NM_000454.4|	SOD1	0.287036501281893	9.61974421654531	5.17321265131132	2.30744900496866e-06	0.000381875732257881	4.65870332593075
101944	Homo sapiens nuclear receptor coactivator 4 (NCOA4), mRNA	gi|14149616|ref|NM_005437.1|	NCOA4	0.232900471072970	9.74721339875615	5.14516058466418	2.56762397513925e-06	0.000422342831422905	4.55822954654007
100876	Homo sapiens protein kinase, interferon-inducible double stranded RNA dependent activator (PRKRA), mRNA	gi|32261293|ref|NM_003690.3|	PRKRA	-0.289922509684268	9.6821163985503	-5.14202581577176	2.59842824362613e-06	0.00042481939575793	4.54701551654279
104334	Sus scrofa ubiquitin/ribosomal fusion protein (UBA52), mRNA	gi|47523497|ref|NM_214211.1|	UBA52	0.309175600662243	13.4198790879861	5.13435157491611	2.67537898292943e-06	0.000434765201466893	4.51957413875592
211930				0.185632152387642	8.768569296821	5.13112077474893	2.70843947052606e-06	0.000437502174592281	4.50802651319657
103880	Homo sapiens calnexin (CANX), mRNA	gi|31542290|ref|NM_001746.2|	CANX	0.222673465221236	10.5116479502461	5.1273481037366	2.74755237899189e-06	0.000441178410569554	4.49454587324556
215934	Homo sapiens glyceraldehyde-3-phosphate dehydrogenase (GAPD), mRNA	gi|7669491|ref|NM_002046.2|	GAPD	0.303605599377037	10.3687107805992	5.12136029400592	2.81077103675195e-06	0.000448658931878229	4.4731583516436
214113	Homo sapiens selenoprotein P, plasma, 1 (SEPP1), mRNA	gi|62530390|ref|NM_005410.2|	SEPP1	0.281503762426783	9.7121987522178	5.10511964701925	2.98950928879821e-06	0.000474382368086003	4.41520098091474
202502	Homo sapiens a disintegrin and metalloproteinase domain 5 (ADAM5) on chromosome 8	gi|32452934|ref|NR_001448.1|	ADAM5	0.281095624975592	9.78190399752084	5.09024442102436	3.16297310377882e-06	0.00049897287981016	4.36218303219057
203262				0.261104365193845	9.97638474890822	5.08152179037831	3.26924099583057e-06	0.000511259869616989	4.33112389279851
211014	Homo sapiens elastin microfibril interfacer 2 (EMILIN2), mRNA	gi|60498977|ref|NM_032048.2|	EMILIN2	0.25067931883119	10.8197058799141	5.08075369145911	3.27876473323469e-06	0.000511259869616989	4.32838994392465
203423				-0.310007466767029	9.4103500671598	-5.06561772972814	3.47208400076416e-06	0.000538292747152953	4.27455066854357
203377	Homo sapiens phosphatidylinositol-3-phosphate/phosphatidylinositol 5-kinase, type III (PIP5K3), mRNA	gi|50881947|ref|NM_015040.2|	PIP5K3	-0.263398872416645	9.12489427981871	-5.05997578747331	3.54696646906234e-06	0.000544402201674583	4.25449925172688
209664	Bos taurus cystatin C (amyloid angiopathy and cerebral hemorrhage) (CST3), mRNA	gi|27806674|ref|NM_174029.1|	CST3	-0.370169171543324	9.08464092930523	-5.05961168333641	3.55185303583654e-06	0.000544402201674583	4.25320555094344
217473	Homo sapiens hypothetical protein FLJ12788 (FLJ12788), mRNA	gi|11968048|ref|NM_022492.1|	FLJ12788	0.525086073981124	8.95050813625951	5.05496876262291	3.61474627878518e-06	0.000550911839641293	4.23671219213224
101131	Homo sapiens ubiquitin-conjugating enzyme E2D 3 (UBC4/5 homolog, yeast) (UBE2D3), transcript variant 7, mRNA	gi|33149319|ref|NM_181891.1|	UBE2D3	0.296785324051861	10.6624519011490	5.0491041047897	3.69575119641421e-06	0.000559580040499907	4.21588789180214
215937	Mus musculus RIKEN cDNA 1110067D22 gene (1110067D22Rik), mRNA	gi|29611653|ref|NM_173752.1|	1110067D22Rik	0.3976404046146	9.3984994158316	5.04786382524364	3.71310895794348e-06	0.000559580040499907	4.21148519806912
217439	Sus scrofa ubiquitin/ribosomal fusion protein (UBA52), mRNA	gi|47523497|ref|NM_214211.1|	UBA52	0.309189044985370	13.5753776487360	5.04386981910056	3.76954990961861e-06	0.000564618848178725	4.19731054312668
201885				-0.168210142077075	8.85539798755527	-5.04254860587968	3.78840493476977e-06	0.000564618848178725	4.19262262572749
100951				0.375920821459101	11.2676898977008	5.04017397026302	3.8225259564959e-06	0.000566573957156228	4.18419827074063
101689	Homo sapiens chromosome 2 open reading frame 33 (C2orf33), mRNA	gi|31377606|ref|NM_020194.4|	C2orf33	0.214463290007438	11.0450052508413	5.03251387477669	3.9346589163382e-06	0.000580007425831362	4.15703446782897
100022	Sus scrofa interleukin 12 p35 subunit (IL12A), mRNA	gi|47522811|ref|NM_213993.1|	IL12A	-0.86426697128988	9.93706354159983	-5.02338955053939	4.07243733138531e-06	0.000597054725279621	4.12470121936590
102065	Homo sapiens H3 histone, family 3B (H3.3B) (H3F3B), mRNA	gi|38373691|ref|NM_005324.3|	H3F3B	0.316054859255172	11.6092963528345	5.00884293833644	4.30192554371531e-06	0.000627290505228456	4.07320518598752
206803	Homo sapiens hypothetical protein MGC32020 (MGC32020), mRNA	gi|22748622|ref|NM_152266.1|	MGC32020	0.389578482385951	11.9988815559852	5.00241664480505	4.40729731134474e-06	0.00063668910603387	4.05047603589706
101725	Homo sapiens signal recognition particle 9kDa (SRP9), mRNA	gi|4507216|ref|NM_003133.1|	SRP9	0.274058639941029	10.2543082440231	5.00203796521442	4.41358477269921e-06	0.00063668910603387	4.04913707560164
205297	Homo sapiens karyopherin alpha 2 (RAG cohort 1, importin alpha 1) (KPNA2), mRNA	gi|62388891|ref|NM_002266.2|	KPNA2	0.291778628584927	10.4598345823690	4.99467078304392	4.53766965582232e-06	0.000651107322529058	4.02309638819794
200003				-0.188530321556273	10.0674567187176	-4.98506578709736	4.70458775060136e-06	0.000671486556403292	3.9891706014188
204016				-0.302005167379276	9.35334820113531	-4.98237403866873	4.75243451841308e-06	0.00067299681565503	3.97966814924971
102219	Sus scrofa spermidine/spermine N-acetyltransferase (SAT), mRNA	gi|47523773|ref|NM_214358.1|	SAT	0.199730135841519	9.84695107173807	4.98166790751567	4.76506493883863e-06	0.00067299681565503	3.9771757221701
209290				-0.298821087832261	9.2108733019058	-4.97749591863776	4.84036198509912e-06	0.000680070858906426	3.96245300316658
209812	Homo sapiens Nipped-B homolog (Drosophila) (NIPBL), transcript variant A, mRNA	gi|47578104|ref|NM_133433.2|	NIPBL	-0.393502055632848	9.31157477357689	-4.97509183235469	4.88427931494361e-06	0.000682685589636885	3.95397154651936
204754	PREDICTED: Pan troglodytes similar to BAI1-associated protein 1; WW domain-containing protein 3; atrophin-1 interacting protein 3 (LOC465215), mRNA	gi|55666900|ref|XM_520680.1|	LOC465215	-0.352501274891229	9.4730396079983	-4.9655011177505	5.06339614124741e-06	0.000704073063434485	3.92015388316733
101743	Homo sapiens nuclear receptor subfamily 3, group C, member 2 (NR3C2), mRNA	gi|4505198|ref|NM_000901.1|	NR3C2	-0.203883236339734	9.35893753559824	-4.95122458056537	5.3419950273895e-06	0.000733947397307002	3.86986639367492
201227	Homo sapiens CUB domain containing protein 1 (CDCP1), transcript variant 1, mRNA	gi|30410804|ref|NM_022842.3|	CDCP1	-0.217561449102744	9.05030870335917	-4.95038050238416	5.35892846913803e-06	0.000733947397307002	3.86689520859100
105227	Homo sapiens cysteine-rich secretory protein LCCL domain containing 1 (CRISPLD1), mRNA	gi|52694670|ref|NM_031461.3|	CRISPLD1	-0.323475151297413	10.0911782396186	-4.95033404488083	5.35986199842376e-06	0.000733947397307002	3.86673168298494
203392				-0.231587971928022	9.68089157613477	-4.94548506525806	5.45817903122244e-06	0.00074027979013822	3.8496674809211
213961	Homo sapiens SET binding factor 1 (SBF1), transcript variant 1, mRNA	gi|37574611|ref|NM_002972.1|	SBF1	0.487545655657181	10.5748253256561	4.94534766751042	5.46099044474739e-06	0.00074027979013822	3.84918406704486
104065	Homo sapiens zinc finger protein 36, C3H type-like 1 (ZFP36L1), mRNA	gi|15812179|ref|NM_004926.2|	ZFP36L1	0.213187055494741	10.2480795173503	4.94217075426082	5.52639268508438e-06	0.000745399845364181	3.83800820932790
100313	Homo sapiens cold shock domain protein A (CSDA), mRNA	gi|21359983|ref|NM_003651.3|	CSDA	0.349278809149667	11.4283376081425	4.9399660347084	5.57223059879124e-06	0.00074784324693031	3.83025422638914
204107	Homo sapiens dehydrogenase/reductase (SDR family) member 8 (DHRS8), mRNA	gi|56786142|ref|NM_016245.2|	DHRS8	-0.222220419702873	9.35104320902863	-4.93615841760655	5.65227177535563e-06	0.000754830115900958	3.81686645341804
212543	Homo sapiens potassium voltage-gated channel, subfamily F, member 1 (KCNF1), mRNA	gi|27436998|ref|NM_002236.4|	KCNF1	0.165624988534363	8.81896468756988	4.93437464044073	5.69015511129305e-06	0.000755077787077813	3.81059616905821
218974	Homo sapiens hypothetical protein FLJ20643 (FLJ20643), mRNA	gi|8923597|ref|NM_017916.1|	FLJ20643	0.180831971440428	8.95898025558622	4.93343981283094	5.7101078204283e-06	0.000755077787077813	3.80731048819111
103974	Homo sapiens superoxide dismutase 1, soluble (amyotrophic lateral sclerosis 1 (adult)) (SOD1), mRNA	gi|48762945|ref|NM_000454.4|	SOD1	0.2381059855271	11.0402206519199	4.92381979735149	5.919453482273e-06	0.000778942327501445	3.77351457440107
210940	Homo sapiens hypothetical protein FLJ12748 (FLJ12748), mRNA	gi|13376305|ref|NM_024871.1|	FLJ12748	0.311585154670130	13.2940019151420	4.92020262926224	6.00009563629950e-06	0.000785721261576773	3.76081471993643
200639	Homo sapiens sema domain, immunoglobulin domain (Ig), short basic domain, secreted, (semaphorin) 3C (SEMA3C), mRNA	gi|32307182|ref|NM_006379.2|	SEMA3C	-0.182414451847688	9.0784701654865	-4.91431127952925	6.13374561071102e-06	0.000799342616398746	3.74013909772188
218417	Homo sapiens piggyBac transposable element derived 1 (PGBD1), mRNA	gi|25777740|ref|NM_032507.2|	PGBD1	0.258425901884346	10.3540174855427	4.90511307999458	6.34825778079193e-06	0.000821558961267235	3.70788016930865
203914	Homo sapiens hypothetical protein FLJ32954 (FLJ32954), mRNA	gi|21389490|ref|NM_144713.1|	FLJ32954	0.164133934944000	9.2801083209171	4.90440243768233	6.36513281824037e-06	0.000821558961267235	3.7053890028815
207757	Homo sapiens RNA-binding region (RNP1, RRM) containing 3 (RNPC3), mRNA	gi|56550119|ref|NM_017619.3|	RNPC3	0.226101653708572	9.81926662540318	4.90230147681802	6.4152796365589e-06	0.000824088492741966	3.69802499804054
102274	Homo sapiens hypothetical protein FLJ14834 (FLJ14834), mRNA	gi|21361885|ref|NM_032849.2|	FLJ14834	-0.224737413249348	9.64821773606109	-4.88769397745471	6.77478156473684e-06	0.000866144585262279	3.64686381093403
103188	Homo sapiens branched chain keto acid dehydrogenase E1, beta polypeptide (maple syrup urine disease) (BCKDHB), nuclear gene encoding mitochondrial protein, transcript variant 2, mRNA	gi|34101266|ref|NM_000056.2|	BCKDHB	0.31972901764633	9.67275294659623	4.87976324780483	6.97813922183404e-06	0.000887935300227335	3.61911600157567
217451	Homo sapiens hypothetical protein MGC4251 (MGC4251), mRNA	gi|39725655|ref|NM_032376.2|	MGC4251	-0.170716419934833	8.8211981846703	-4.85861152520729	7.5501400952551e-06	0.000956209292063857	3.5452104807247
104636	Homo sapiens phosphoinositide-3-kinase, regulatory subunit 1 (p85 alpha) (PIK3R1), transcript variant 3, mRNA	gi|32455249|ref|NM_181524.1|	PIK3R1	-0.206318311635019	9.61038298286904	-4.85555677707113	7.63644879008569e-06	0.000959206502591652	3.53454901336004
211637	PREDICTED: Homo sapiens hypothetical protein MGC40489 (MGC40489), mRNA	gi|51474327|ref|XM_373742.3|	MGC40489	0.331180140924733	11.7597472174386	4.85525872703627	7.64492133960577e-06	0.000959206502591652	3.5335089432161
100990	Sus scrofa beta-lactoglobulin (LOC396596), mRNA	gi|47523331|ref|NM_213754.1|	LOC396596	-0.207242984011864	11.2093288519686	-4.85230014579918	7.72952361420812e-06	0.00096533161581888	3.52318630497991
100267	Homo sapiens transducer of ERBB2, 1 (TOB1), mRNA	gi|22035666|ref|NM_005749.2|	TOB1	0.258083042942620	9.70294819127992	4.84644238821235	7.8997377411493e-06	0.000982042973756884	3.50275674771559
208270	Homo sapiens aldo-keto reductase family 1, member C4 (chlordecone reductase; 3-alpha hydroxysteroid dehydrogenase, type I; dihydrodiol dehydrogenase 4) (AKR1C4), mRNA	gi|24497584|ref|NM_001818.2|	AKR1C4	0.23593167278886	9.3845475212564	4.84173784610657	8.03908959845614e-06	0.000994782022972261	3.48635730355982
209405	Homo sapiens PRP39 pre-mRNA processing factor 39 homolog (yeast) (PRPF39), mRNA	gi|33946298|ref|NM_017922.2|	PRPF39	0.379239329455544	9.46903593902975	4.83870994834594	8.13004573768397e-06	0.00100144344209937	3.47580628015083
209756	Homo sapiens thyrotrophic embryonic factor (TEF), mRNA	gi|34486096|ref|NM_003216.2|	TEF	-0.395508211012483	9.48266585277572	-4.82769747198689	8.46941240979179e-06	0.00103813460126470	3.4374576584689
104815	Homo sapiens proteasome (prosome, macropain) subunit, beta type, 2 (PSMB2), mRNA	gi|22538463|ref|NM_002794.3|	PSMB2	0.197366749449069	9.97061843179893	4.82657141483098	8.50488385526016e-06	0.00103813460126470	3.43353866148517
219820	Homo sapiens heat shock 60kDa protein 1 (chaperonin) (HSPD1), nuclear gene encoding mitochondrial protein, transcript variant 1, mRNA	gi|41399283|ref|NM_002156.4|	HSPD1	0.260542754887327	10.2599515509568	4.79677798469466	9.49794035935626e-06	0.00115412810420718	3.33000237920649
104754	Homo sapiens erythrocyte membrane protein band 4.1-like 1 (EPB41L1), transcript variant 2, mRNA	gi|30061490|ref|NM_177996.1|	EPB41L1	-0.305498519119105	9.59491703066296	-4.79545732975677	9.54448654260963e-06	0.00115458326893918	3.32541979280871
213359	Homo sapiens EPS8-like 3 (EPS8L3), transcript variant 2, mRNA	gi|21071015|ref|NM_133181.2|	EPS8L3	-0.229417595419234	8.7435012355113	-4.79002352714286	9.73835479948693e-06	0.00117277615656678	3.30657102596418
208666	Homo sapiens cysteine-rich secretory protein 2 (CRISP2), mRNA	gi|4507670|ref|NM_003296.1|	CRISP2	0.434154423483102	11.3826079931119	4.78129421415658	1.00578797019575e-05	0.00120587272373335	3.27631164367605
200433	Homo sapiens nuclease sensitive element binding protein 1 (NSEP1), mRNA	gi|34098945|ref|NM_004559.2|	NSEP1	0.399674075549005	11.5983474987301	4.77740913143374	1.02033586914843e-05	0.00121790178788265	3.2628526389332
210307	Sus scrofa hyaluronidase (HPX), mRNA	gi|47522735|ref|NM_213953.1|	HPX	0.260586566533443	10.3449542832545	4.77506463689847	1.02921414269449e-05	0.00122308725609368	3.25473313464333
104645	Homo sapiens protocadherin alpha subfamily C, 2 (PCDHAC2), transcript variant 1, mRNA	gi|47132625|ref|NM_018899.4|	PCDHAC2	-0.213286542837358	9.0682100251429	-4.77360202901998	1.03479099205143e-05	0.00122432113164822	3.24966874424318
103108				-0.204979937393273	9.84127536327579	-4.7694217956058	1.05089316789970e-05	0.00123794297367958	3.23519837770132
104947	Homo sapiens transducer of ERBB2, 1 (TOB1), mRNA	gi|22035666|ref|NM_005749.2|	TOB1	0.241457128789853	10.0997360727546	4.76498501553308	1.06825113607861e-05	0.00125291924551550	3.21984645099685
213505	Homo sapiens poly(A) binding protein, cytoplasmic 1 (PABPC1), mRNA	gi|56676313|ref|NM_002568.3|	PABPC1	0.281772787801227	11.9487513136711	4.75688979280524	1.10064602494188e-05	0.00128532585146459	3.19185307144739
201879	Homo sapiens nuclease sensitive element binding protein 1 (NSEP1), mRNA	gi|34098945|ref|NM_004559.2|	NSEP1	0.328851880782172	11.0918700476528	4.75065691093058	1.12623980452514e-05	0.00130408491047661	3.17031497137716
210696	Sus scrofa myosin light chain 2V (MLC2V), mRNA	gi|47523261|ref|NM_213791.1|	MLC2V	0.198295667987039	8.78855882300958	4.75062358375608	1.12637820336984e-05	0.00130408491047661	3.17019984312711
213150	Homo sapiens drebrin-like (DBNL), transcript variant 1, mRNA	gi|62198233|ref|NM_014063.5|	DBNL	0.180816152078497	10.0359901115911	4.74611484673324	1.14525560887919e-05	0.00130699174834660	3.15462799334817
205691	Mus musculus zinc finger protein 191 (Zfp191), mRNA	gi|47059077|ref|NM_021559.2|	Zfp191	-0.295109945507384	9.5903880265967	-4.74607643605563	1.14541774757879e-05	0.00130699174834660	3.15449536420654
102378	Homo sapiens zinc finger protein 619 (ZNF619), mRNA	gi|27734906|ref|NM_173656.1|	ZNF619	-0.335422121912961	9.6565988392406	-4.74600574190803	1.14571621944106e-05	0.00130699174834660	3.15425126403103
101552	Homo sapiens nebulette (NEBL), transcript variant 1, mRNA	gi|5453757|ref|NM_006393.1|	NEBL	0.191867327542687	10.1375214250613	4.74540184068319	1.14826899598956e-05	0.00130699174834660	3.1521661205677
206878	Homo sapiens type 1 tumor necrosis factor receptor shedding aminopeptidase regulator (ARTS-1), mRNA	gi|20149636|ref|NM_016442.2|	ARTS-1	-0.203654910904378	8.92483491534671	-4.74203093873514	1.16262057076345e-05	0.00131776691247542	3.14052941441162
216124	Homo sapiens ring finger protein 19 (RNF19), transcript variant 1, mRNA	gi|35493800|ref|NM_183419.1|	RNF19	0.199651869709406	9.6119590113331	4.73833701261419	1.17854844139963e-05	0.00133023107762328	3.1277820933301
217915	Homo sapiens ADP-ribosylation factor-like 4A (ARL4A), transcript variant 1, mRNA	gi|47078225|ref|NM_005738.2|	ARL4A	0.308753320874616	10.4009668185801	4.73361059301628	1.19923912919703e-05	0.00134794478121746	3.11147862660464
219287	Homo sapiens cysteine-rich secretory protein LCCL domain containing 1 (CRISPLD1), mRNA	gi|52694670|ref|NM_031461.3|	CRISPLD1	0.179754497740940	9.00396097878013	4.7295004702105	1.21751967131984e-05	0.00136281372006324	3.09730731820683
100811	Homo sapiens homocysteine-inducible, endoplasmic reticulum stress-inducible, ubiquitin-like domain member 1 (HERPUD1), transcript variant 1, mRNA	gi|58530855|ref|NM_014685.2|	HERPUD1	0.208421984979646	10.3853469221503	4.72689528684569	1.22924719597529e-05	0.00137025505614171	3.08832792863855
206744	Sus scrofa melanocortin 4 receptor (MC4R), mRNA	gi|55741558|ref|NM_214173.1|	MC4R	-0.295788394135009	8.99084624489902	-4.72449126195773	1.24016691293647e-05	0.00137673838038577	3.08004397021629
221162	Homo sapiens mortality factor 4 like 1 (MORF4L1), transcript variant 2, mRNA	gi|45643134|ref|NM_206839.1|	MORF4L1	0.277426832548526	11.4330090808822	4.71809207650072	1.26969698667933e-05	0.00139541145251864	3.05800300096357
216359	Homo sapiens TAP binding protein-like (TAPBPL), mRNA	gi|34222333|ref|NM_018009.3|	TAPBPL	-0.174001658411680	8.94891434739572	-4.71772280351088	1.27142183128295e-05	0.00139541145251864	3.05673153450720
102336				-0.410496322241294	10.0249473468064	-4.71661611585069	1.27660478215906e-05	0.00139541145251864	3.05292131518154
210732	Homo sapiens poly(rC) binding protein 2 (PCBP2), transcript variant 1, mRNA	gi|54873621|ref|NM_005016.3|	PCBP2	0.355867271743893	11.8437636888957	4.71638733830287	1.27767878400097e-05	0.00139541145251864	3.05213370933410
220987	Sus scrofa peptidyl-prolyl cis-trans isomerase A (PPIA), mRNA	gi|47523763|ref|NM_214353.1|	PPIA	0.319414039754123	11.9735404396013	4.71412940481301	1.28832609651999e-05	0.00140136632176303	3.04436136666778
219523	Homo sapiens heat shock 70kDa protein 9B (mortalin-2) (HSPA9B), nuclear gene encoding mitochondrial protein, mRNA	gi|39812281|ref|NM_004134.4|	HSPA9B	0.275578159187749	10.0505309365172	4.70772818554585	1.31898378928754e-05	0.00142895207629802	3.02233653588752
210683	Homo sapiens actin, gamma 1 (ACTG1), mRNA	gi|11038618|ref|NM_001614.2|	ACTG1	0.345726136015758	12.3544611049561	4.70662815462899	1.3243233897119e-05	0.00142899791043473	3.01855307661440
215304	Mus musculus Brca1 associated protein 1 (Bap1), mRNA	gi|28076916|ref|NM_027088.1|	Bap1	-0.378660805408406	9.0997338017754	-4.69451865365236	1.38451478010084e-05	0.00148799484892432	2.97693159056299
102752	Homo sapiens poliovirus receptor-related 3 (PVRL3), mRNA	gi|11386198|ref|NM_015480.1|	PVRL3	0.253777193967302	10.7849716101250	4.68820027668333	1.41697166401980e-05	0.00151683442891262	2.95523523480390
207211				0.373020698993599	10.2384276926284	4.68708439907309	1.42278039256498e-05	0.00151703256402502	2.95140494367925
214871	Homo sapiens hypothetical protein FLJ35867 (FLJ35867), mRNA	gi|31542776|ref|NM_152455.2|	FLJ35867	0.231706326795182	9.8278359412836	4.68433808898394	1.43717544245286e-05	0.0015250156105407	2.94198000845809
204074	Homo sapiens UMP-CMP kinase (UMP-CMPK), mRNA	gi|7706496|ref|NM_016308.1|	UMP-CMPK	0.291835497291101	11.1780765819887	4.68350428850155	1.44157392010631e-05	0.0015250156105407	2.93911905519268
205116				-0.271014648584383	9.14902663524052	-4.67705343524616	1.47604999736218e-05	0.0015553876847204	2.9169930840501
216522				-0.335373442258316	9.16276751614607	-4.67520065125594	1.48609976448366e-05	0.00155988432866581	2.91064089625939
210751	Sus scrofa protamine 1 (PRM1), mRNA	gi|47523583|ref|NM_214253.1|	PRM1	0.726508020766993	14.1093755589961	4.67013576567737	1.51391405178907e-05	0.00158199486343845	2.89328239151311
211602	Homo sapiens hypothetical protein MGC40179 (MGC40179), mRNA	gi|27735040|ref|NM_173472.1|	MGC40179	0.235166441659956	10.5782424822390	4.66923863545508	1.51889334827461e-05	0.00158199486343845	2.89020867632235
101366	Sus scrofa ubiquitin/ribosomal fusion protein (UBA52), mRNA	gi|47523497|ref|NM_214211.1|	UBA52	0.298683001838276	13.2594935496404	4.65058957069775	1.62609020936482e-05	0.00168713113414713	2.82637906905757
210286	Homo sapiens proteasome (prosome, macropain) subunit, alpha type, 6 (PSMA6), mRNA	gi|23110943|ref|NM_002791.1|	PSMA6	0.309657671747946	11.0903780010892	4.64176852712985	1.67932903634374e-05	0.00173569272354056	2.79623103380913
212195	Homo sapiens ATPase, Ca++ transporting, plasma membrane 4 (ATP2B4), transcript variant 2, mRNA	gi|48255956|ref|NM_001684.3|	ATP2B4	0.177164501659218	8.91244861393663	4.62116430762719	1.81038645724242e-05	0.00186026264788712	2.72592077521938
103043	Homo sapiens glycerol kinase (GK), transcript variant 2, mRNA	gi|42794761|ref|NM_000167.3|	GK	0.216577594699525	10.8024668420757	4.62067062989026	1.81364574582708e-05	0.00186026264788712	2.72423803076673
216989	Homo sapiens hypothetical protein LOC157697 (LOC157697), mRNA	gi|46409303|ref|NM_207332.1|	LOC157697	-0.249479856601441	8.74110326555695	-4.61539706153815	1.84882069754741e-05	0.00188915860367571	2.70626814942072
105339	Homo sapiens fibrinogen silencer binding protein (FSBP), mRNA	gi|5729829|ref|NM_006550.1|	FSBP	-0.362873588746044	9.98048310943418	-4.6140137752329	1.85815673379411e-05	0.00189153343588037	2.70155623030574
101142	Homo sapiens calmodulin 2 (phosphorylase kinase, delta) (CALM2), mRNA	gi|20428653|ref|NM_001743.3|	CALM2	0.326861433968530	12.5819183867506	4.60827150919186	1.89740556508870e-05	0.00192422603473055	2.68200370284167
212384	Homo sapiens lunatic fringe homolog (Drosophila) (LFNG), mRNA	gi|58696421|ref|NM_002304.1|	LFNG	-0.205992343799292	9.51929192877441	-4.6039717377497	1.92732225145188e-05	0.00194724513315229	2.66737080647703
221381	Homo sapiens A kinase (PRKA) anchor protein 1 (AKAP1), nuclear gene encoding mitochondrial protein, transcript variant 1, mRNA	gi|21493027|ref|NM_003488.2|	AKAP1	0.174405753236544	10.5151960056341	4.58859352725295	2.03812548203087e-05	0.0020483716368669	2.61509162684153
211066	Homo sapiens synaptosomal-associated protein, 29kDa (SNAP29), mRNA	gi|18765736|ref|NM_004782.2|	SNAP29	0.181147939098630	8.64012145493787	4.58798965534834	2.04260072033361e-05	0.0020483716368669	2.61304050672711
104055	Homo sapiens ATP synthase, H+ transporting, mitochondrial F0 complex, subunit g (ATP5L), nuclear gene encoding mitochondrial protein, mRNA	gi|51479155|ref|NM_006476.4|	ATP5L	0.241957268891711	10.9104254457703	4.58063478811172	2.09788062164384e-05	0.00209601583886905	2.58806968990680
220521	Homo sapiens integrin, alpha V (vitronectin receptor, alpha polypeptide, antigen CD51) (ITGAV), mRNA	gi|40217844|ref|NM_002210.2|	ITGAV	-0.375780449599083	9.12276625667105	-4.57284921353312	2.15798402552583e-05	0.00214810985507693	2.56165842558286
205881				-0.170164624990054	8.89050292259533	-4.57021565632362	2.17869146417442e-05	0.00216074929917534	2.55272962472563
201461	Sus scrofa aprataxin (APTX), mRNA	gi|47523365|ref|NM_213734.1|	APTX	-0.205635771899993	9.19465100228035	-4.5625923037511	2.23972924631866e-05	0.00220703451149515	2.52689802416983
217600	Homo sapiens proteasome (prosome, macropain) subunit, alpha type, 6 (PSMA6), mRNA	gi|23110943|ref|NM_002791.1|	PSMA6	0.273859163310751	10.4400362052389	4.56234659786581	2.24172396259517e-05	0.00220703451149515	2.52606581505447
202426	Homo sapiens protein phosphatase 1, regulatory (inhibitor) subunit 2 pseudogene 3 (PPP1R2P3) on chromosome 5	gi|52353309|ref|NR_002168.1|	PPP1R2P3	0.193686258222480	9.681314225406	4.56012450899068	2.25984224956975e-05	0.00221354198662773	2.5185405960128
212093	Homo sapiens ataxia, cerebellar, Cayman type (caytaxin) (ATCAY), mRNA	gi|61835122|ref|NM_033064.2|	ATCAY	-0.194561027612039	8.92271208277233	-4.55952620913152	2.26474491514403e-05	0.00221354198662773	2.51651473831726
205272	Homo sapiens HIRA interacting protein 3 (HIRIP3), mRNA	gi|21396499|ref|NM_003609.2|	HIRIP3	0.323599857318606	9.7304808495873	4.55390366676601	2.31132635863128e-05	0.00225091479604467	2.49748322793471
210142				-0.192408913331889	8.96134432864527	-4.54637825980597	2.37513368162964e-05	0.00230473403581443	2.47202936524431
100415				-0.258786262535362	9.74488608290008	-4.54449402319007	2.39137629175635e-05	0.00230742975271048	2.46565947766452
202480				0.161374747897475	8.89053106230454	4.54380471585635	2.39734525323433e-05	0.00230742975271048	2.46332952591739
101364	Homo sapiens HSPC038 protein (LOC51123), mRNA	gi|46358346|ref|NM_016096.2|	LOC51123	0.174670202544522	10.4285356355474	4.54308734006718	2.40357265907342e-05	0.00230742975271048	2.46090488924238
204782	Homo sapiens nucleobindin 2 (NUCB2), mRNA	gi|4826869|ref|NM_005013.1|	NUCB2	-0.275878666878805	9.12420896544246	-4.53619058074534	2.46425057304059e-05	0.00235729161199798	2.43760465317525
217775	Homo sapiens hypothetical protein FLJ25059 (FLJ25059), mRNA	gi|21450678|ref|NM_144981.1|	FLJ25059	-0.162958324007846	8.73871836851657	-4.53284789216466	2.49419316999897e-05	0.0023775037086181	2.42631807595469
207350	PREDICTED: Pan troglodytes similar to far upstream element-binding protein; FUSE-binding protein; far upstream element binding protein (LOC456968), mRNA	gi|55587295|ref|XM_513511.1|	LOC456968	-0.223440771278787	9.25167824209487	-4.53158285659975	2.50561694944943e-05	0.00237998319818126	2.42204779125133
205354				0.305002295022542	12.1720223929464	4.52291852610001	2.58523849856113e-05	0.00244699627148017	2.39281659028173
101847	Sus scrofa cytochrome P450 3A39 (CYP3A39), mRNA	gi|47523897|ref|NM_214422.1|	CYP3A39	0.172120265941504	10.2445593183738	4.52121095070628	2.60121808206247e-05	0.00245351255180829	2.38705904038819
100173	Homo sapiens NADH dehydrogenase (ubiquinone) 1 beta subcomplex, 6, 17kDa (NDUFB6), nuclear gene encoding mitochondrial protein, transcript variant 1, mRNA	gi|33519470|ref|NM_002493.3|	NDUFB6	-0.269687655230142	9.68406243642272	-4.51117421831489	2.69710176994688e-05	0.00253508771240722	2.35323996573791
205496	Homo sapiens zinc finger, RAN-binding domain containing 3 (ZRANB3), mRNA	gi|62860045|ref|NM_032143.2|	ZRANB3	-0.172396855913392	8.7774326676859	-4.50844505905734	2.72376287485876e-05	0.00255125789278437	2.34405063589633
218582	Homo sapiens RAB, member RAS oncogene family-like 5 (RABL5), mRNA	gi|12232462|ref|NM_022777.1|	RABL5	0.255988458029853	9.70425692705746	4.50506291744991	2.75715861173399e-05	0.00257360244671751	2.33266661201677
202920	Homo sapiens nischarin (NISCH), mRNA	gi|6005787|ref|NM_007184.1|	NISCH	0.132017096509056	8.8518353099982	4.47737660433732	3.04591714978944e-05	0.00282880319652882	2.23964215105473
200188	Homo sapiens vimentin (VIM), mRNA	gi|62414288|ref|NM_003380.2|	VIM	0.294793105709111	9.64403876973579	4.47686377552286	3.05153369732313e-05	0.00282880319652882	2.23792187009559
206772	Homo sapiens PHD finger protein 21A (PHF21A), mRNA	gi|19923461|ref|NM_016621.2|	PHF21A	-0.228038335135966	9.51485410541575	-4.46541720334894	3.17954886434297e-05	0.00293738048508616	2.19955102766062
219817	Homo sapiens ras-related C3 botulinum toxin substrate 1 (rho family, small GTP binding protein Rac1) (RAC1), transcript variant Rac1c, mRNA	gi|38505164|ref|NM_198829.1|	RAC1	-0.207483548506282	8.55519127971163	-4.46327686024065	3.20405804919330e-05	0.00294992047559859	2.19238190050499
103303				-0.229965374561987	9.964528577496	-4.46046681391686	3.23651482649308e-05	0.00295967734645575	2.18297230332879
200008				0.139267896892911	8.90980363191108	4.46045960319127	3.23659852166535e-05	0.00295967734645575	2.18294816178004
219850				-0.163598469249098	9.0491224098308	-4.45751474392885	3.27095594703198e-05	0.00298099012253833	2.17309045672063
101350	Homo sapiens adaptor-related protein complex 2, beta 1 subunit (AP2B1), mRNA	gi|4557468|ref|NM_001282.1|	AP2B1	0.238468390825009	10.9110842364436	4.45063745935826	3.35257796351709e-05	0.00304508899474199	2.15008246698885
216801	Homo sapiens COX15 homolog, cytochrome c oxidase assembly protein (yeast) (COX15), nuclear gene encoding mitochondrial protein, transcript variant 1, mRNA	gi|37655159|ref|NM_078470.2|	COX15	0.256547905130397	10.5973346189344	4.44054904092386	3.47590022891054e-05	0.00314650619379499	2.11636522230172
217293	Sus scrofa cytochrome P450 19A1 (CYP19A1), mRNA	gi|47523915|ref|NM_214429.1|	CYP19A1	0.223163385619847	10.5645927558678	4.43703997247361	3.51981937825427e-05	0.00317560694139756	2.10464670353535
102838	Homo sapiens upstream of NRAS (UNR), transcript variant 2, mRNA	gi|56117849|ref|NM_007158.4|	UNR	0.233539296033871	11.1095550452572	4.428959261663	3.62301548988129e-05	0.00325642163197834	2.07767970583721
105225	Homo sapiens heme binding protein 2 (HEBP2), mRNA	gi|41393567|ref|NM_014320.2|	HEBP2	-0.302571698381879	9.48362254433175	-4.42764776026419	3.6400389495874e-05	0.00325642163197834	2.07330539310617
208648				0.251598506143677	10.8904806201064	4.42708083573585	3.64742171818262e-05	0.00325642163197834	2.07141471392813
220673	Sus scrofa ubiquitin/ribosomal fusion protein (UBA52), mRNA	gi|47523497|ref|NM_214211.1|	UBA52	0.227855404936688	10.9876562627950	4.42629494699991	3.65767999143475e-05	0.00325642163197834	2.06879400535467
217005	Homo sapiens hepatocellular carcinoma-associated antigen 112 (HCA112), mRNA	gi|32484986|ref|NM_018487.2|	HCA112	0.716334268459159	9.13847019536633	4.42378442255704	3.69063806446423e-05	0.00326538579457147	2.06042378386405
204043	Homo sapiens cold shock domain protein A (CSDA), mRNA	gi|21359983|ref|NM_003651.3|	CSDA	0.344549167555588	11.1610331381312	4.42368431085251	3.69195828641867e-05	0.00326538579457147	2.06009005800695
102076	Homo sapiens signal sequence receptor, gamma (translocon-associated protein gamma) (SSR3), mRNA	gi|28416942|ref|NM_007107.2|	SSR3	0.252748674907063	11.6779297682015	4.42192683317061	3.71520980428919e-05	0.00327521240785965	2.0542320932028
100515	Sus scrofa testis enhanced gene transcript (TEGT), mRNA	gi|52694686|ref|NM_001005348.1|	TEGT	0.176845971744988	10.2570679480633	4.4177714596554	3.77075235163677e-05	0.00330293980669402	2.0403864270162
102494				0.1908906285309	11.1372375850794	4.41774191457251	3.7711501351637e-05	0.00330293980669402	2.04028800766811
100642	Homo sapiens reticulon 4 (RTN4), transcript variant 3, mRNA	gi|47519538|ref|NM_007008.2|	RTN4	0.194317343168712	9.96998830676712	4.41028620259157	3.87284371740025e-05	0.00338103016571486	2.01546297041963
101799	Homo sapiens sarcolemma associated protein (SLMAP), mRNA	gi|56550042|ref|NM_007159.2|	SLMAP	0.174883098112643	9.92828493825718	4.39825931947082	4.04251983637802e-05	0.00351777468084302	1.97546427112572
104385	Sus scrofa pulmonary surfactant-associated protein A (PSP-A), mRNA	gi|47523603|ref|NM_214265.1|	PSP-A	0.45140184292659	11.0227898321020	4.39581130800760	4.07792944425464e-05	0.00353717764270782	1.96732983895755
206122				-0.220715169715281	8.92379711971453	-4.39380983109447	4.10710350794296e-05	0.0035510648791753	1.96068097347434
209748	Homo sapiens degenerative spermatocyte homolog 1, lipid desaturase (Drosophila) (DEGS1), transcript variant 2, mRNA	gi|21614500|ref|NM_144780.1|	DEGS1	0.400485707514146	9.9581660866239	4.38758542387746	4.19913197209244e-05	0.00361903463511711	1.94001392011994
207010	Homo sapiens early growth response 2 (Krox-20 homolog, Drosophila) (EGR2), mRNA	gi|9845523|ref|NM_000399.2|	EGR2	-0.186403300232073	9.18619829481581	-4.38512617874062	4.23604075722899e-05	0.00363921769003214	1.93185273020664
102973	Homo sapiens calnexin (CANX), mRNA	gi|31542290|ref|NM_001746.2|	CANX	0.191707035750516	10.1511255915386	4.38176377680503	4.28701390249248e-05	0.00367081064232882	1.92069829704184
102846	Homo sapiens myosin IB (MYO1B), mRNA	gi|44889480|ref|NM_012223.2|	MYO1B	-0.198073321106133	9.66636530975805	-4.38091137912699	4.300030260142e-05	0.00367081064232882	1.91787127847414
105284	Homo sapiens DNA polymerase-transactivated protein 6 (DNAPTP6), mRNA	gi|7661597|ref|NM_015535.1|	DNAPTP6	-0.225030549660279	9.33044155312887	-4.37773763091661	4.34883220305461e-05	0.00370076017380445	1.90734797126012
202688	Homo sapiens a disintegrin and metalloproteinase domain 3a (cyritestin 1) (ADAM3A) on chromosome 8	gi|35215293|ref|NR_001569.1|	ADAM3A	0.255253447633742	10.0029963289805	4.37527250837709	4.38710801617115e-05	0.00372159200768028	1.89917709221107
105352	Homo sapiens sphingomyelin phosphodiesterase 1, acid lysosomal (acid sphingomyelinase) (SMPD1), transcript variant 1, mRNA	gi|56117839|ref|NM_000543.3|	SMPD1	-0.226501378065468	9.66186150671845	-4.36786726625233	4.50406389970428e-05	0.00380882845637689	1.87464654560964
100715	Sus scrofa stathmin-1 (LOC494463), mRNA	gi|57528034|ref|NM_001009582.1|	LOC494463	0.244049019418465	11.2871027803233	4.36556513406968	4.54103506605047e-05	0.00382809256068054	1.86702505969743
100075	Sus scrofa phospholamban (PLN), mRNA	gi|47523501|ref|NM_214213.1|	PLN	-0.325144312310591	9.80769187672699	-4.36415732230127	4.56378867877096e-05	0.00383528857939332	1.86236539170047
216672				0.213385206854786	10.5287583703389	4.35990800213514	4.63314029187874e-05	0.00385858801346883	1.84830560774671
213800	Bos taurus nuclease sensitive element binding protein 1 (NSEP1), mRNA	gi|27807360|ref|NM_174815.1|	NSEP1	0.244133547416289	13.6710571911173	4.35957740991912	4.63857840018475e-05	0.00385858801346883	1.84721208133845
219106	Homo sapiens MLF1 interacting protein (MLF1IP), mRNA	gi|38016934|ref|NM_024629.2|	MLF1IP	0.140674118344271	13.6825986359497	4.35880305494334	4.65134046132395e-05	0.00385858801346883	1.84465085974933
208431	Homo sapiens hypothetical protein MGC10198 (MGC10198), mRNA	gi|22749370|ref|NM_152682.1|	MGC10198	0.344974798785727	11.8774424324941	4.35844341529529	4.65727921387404e-05	0.00385858801346883	1.84346141507238
217767	Homo sapiens family with sequence similarity 62 (C2 domain containing) member B (FAM62B), mRNA	gi|45387944|ref|NM_020728.1|	FAM62B	0.154827970614497	8.92318197765985	4.3580954207639	4.66303266752239e-05	0.00385858801346883	1.842310534812
211398	Sus scrofa ferritin heavy-chain (FTH1), mRNA	gi|47522775|ref|NM_213975.1|	FTH1	0.200670418453369	13.7661852252267	4.35487590924488	4.71658920819889e-05	0.00389096973946096	1.83166537834952
218285	Homo sapiens glyceraldehyde-3-phosphate dehydrogenase (GAPD), mRNA	gi|7669491|ref|NM_002046.2|	GAPD	0.248616373553991	10.2844219670291	4.35262720892417	4.75434951565725e-05	0.00390279996079687	1.82423267382700
209459	PREDICTED: Homo sapiens similar to CD63 antigen (AD1 antigen) (LOC144448), mRNA	gi|42659889|ref|XM_084868.8|	LOC144448	-0.160623892457769	9.07693771267792	-4.35223931061946	4.76089269395951e-05	0.00390279996079687	1.82295074970255
203639	Homo sapiens suppressor of S. cerevisiae gcr2 (HSGT1), mRNA	gi|6005783|ref|NM_007265.1|	HSGT1	0.193388144690678	9.08136729454118	4.35144416744986	4.77433269225596e-05	0.00390279996079687	1.82032315750512
100350	Homo sapiens zinc finger protein 291 (ZNF291), mRNA	gi|16507197|ref|NM_020843.1|	ZNF291	-0.408763601105856	9.77832343625807	-4.34749340537237	4.84165810950621e-05	0.00393731171529416	1.80727149631269
205992	PREDICTED: Bos taurus similar to Nck-associated protein 5 (LOC504365), partial mRNA	gi|61869451|ref|XM_580475.1|	LOC504365	-0.167178725453870	8.8204057934133	-4.34725544490312	4.8457424728561e-05	0.00393731171529416	1.80648557891810
201273				-0.295467717130781	8.96678538440868	-4.34554313050907	4.8752313456793e-05	0.00394937660003137	1.80083096438716
218361	Sus scrofa mitochondrial solute carrier family 25 member 6 (SLC25A6), mRNA	gi|47523887|ref|NM_214418.1|	SLC25A6	0.268489372660665	11.5745679640308	4.34393145964884	4.90314582737023e-05	0.00396009765985447	1.79550980626055
215208				-0.37309412286165	9.11619827602882	-4.34050794016457	4.9629568886934e-05	0.00399643955311621	1.78421011452271
201025	Sus scrofa interleukin 1-alpha (IL1A), mRNA	gi|47522877|ref|NM_214029.1|	IL1A	-0.170371366676774	9.21579577777221	-4.3345849379375	5.06810943300654e-05	0.00406896785907096	1.76467199741060
220479	Homo sapiens hypothetical protein MGC16279 (MGC16279), mRNA	gi|54792742|ref|NM_032916.3|	MGC16279	-0.307630277560792	9.00932191938059	-4.3332157922455	5.09272169095804e-05	0.0040765952621746	1.76015767359339
206919	Homo sapiens monogenic, audiogenic seizure susceptibility 1 homolog (mouse) (MASS1), mRNA	gi|19882212|ref|NM_032119.1|	MASS1	-0.198595892045687	9.32481058663755	-4.33213365130291	5.11225655810569e-05	0.00407719328500391	1.75659020387705
103408	Homo sapiens membrane component, chromosome 11, surface marker 1 (M11S1), transcript variant 1, mRNA	gi|61676201|ref|NM_005898.4|	M11S1	0.170200065793734	9.6065160870297	4.3315017586032	5.12369707746265e-05	0.00407719328500391	1.75450728083250
104751	Homo sapiens ADP-ribosylation factor-like 6 interacting protein (ARL6IP), mRNA	gi|24308006|ref|NM_015161.1|	ARL6IP	0.206324135154072	10.225896772324	4.32994170380521	5.15204845416805e-05	0.00408769585587168	1.74936554050986
100865	Homo sapiens mitochondrial tumor suppressor 1 (MTUS1), nuclear gene encoding mitochondrial protein, transcript variant 3, mRNA	gi|50348621|ref|NM_001001927.1|	MTUS1	-0.183518209698941	9.57666280702107	-4.32700820028569	5.20577216911655e-05	0.00411170285850886	1.73969981175069
100076	Homo sapiens SWI/SNF related, matrix associated, actin dependent regulator of chromatin, subfamily a, member 2 (SMARCA2), transcript variant 1, mRNA	gi|48255899|ref|NM_003070.3|	SMARCA2	-0.184893154642232	9.88360477675418	-4.3266271405348	5.21279054570741e-05	0.00411170285850886	1.73844450235792
203592	Sus scrofa inflammatory response protein 6 (IRG6), mRNA	gi|47523213|ref|NM_213817.1|	IRG6	0.298333409898449	10.4025892674893	4.32523667693311	5.23847801385257e-05	0.00411303403204881	1.73386446492456
210426	Homo sapiens actin, beta (ACTB), mRNA	gi|5016088|ref|NM_001101.2|	ACTB	0.199923534000762	12.5426830171444	4.32488619134128	5.24497222354979e-05	0.00411303403204881	1.73271012932339
210338	Homo sapiens tissue inhibitor of metalloproteinase 2 (TIMP2), mRNA	gi|52632388|ref|NM_003255.3|	TIMP2	0.157890901849277	11.1864782227844	4.32388267300844	5.26360976278926e-05	0.00411568512930443	1.72940529048622
102771	Homo sapiens general transcription factor IIA, 2 (12kD subunit) (GTF2A2), mRNA	gi|4758485|ref|NM_004492.1|	GTF2A2	0.231427476928170	10.2180958455037	4.31875072681743	5.35992881814066e-05	0.0041783896804593	1.71251101915256
219224	Mus musculus GLIS family zinc finger 2 (Glis2), mRNA	gi|46909576|ref|NM_031184.2|	Glis2	-0.143795548009139	8.73960602686893	-4.31796729502714	5.37478209934525e-05	0.0041783896804593	1.70993293698533
213513	Homo sapiens DiGeorge syndrome critical region gene 6-like (DGCR6L), mRNA	gi|15718677|ref|NM_033257.2|	DGCR6L	0.225716257563674	8.98010644448292	4.31592948196685	5.41360450508961e-05	0.00419647687153153	1.70322818636369
101938	Homo sapiens DnaJ (Hsp40) homolog, subfamily B, member 6 (DNAJB6), transcript variant 2, mRNA	gi|24234719|ref|NM_005494.2|	DNAJB6	0.160174853793262	9.6970280525907	4.30986291633118	5.53079355029081e-05	0.00427503400609298	1.68327837215629
211804	PREDICTED: Bos taurus similar to FLJ00167 protein (LOC509248), mRNA	gi|61824844|ref|XM_586172.1|	LOC509248	-0.150333790715391	8.9702249084025	-4.30595583429699	5.60756427223061e-05	0.00431597455660676	1.67043809896494
215608	Homo sapiens guanine nucleotide binding protein (G protein), beta polypeptide 1 (GNB1), mRNA	gi|20357526|ref|NM_002074.2|	GNB1	-0.444863617390315	14.1325370181334	-4.30554186026926	5.61575870910799e-05	0.00431597455660676	1.66907798343050
216129	Homo sapiens RAB11 family interacting protein 3 (class II) (RAB11FIP3), mRNA	gi|41281455|ref|NM_014700.2|	RAB11FIP3	0.405960605518074	8.68146459645244	4.30322114619457	5.66191142241529e-05	0.00432589881086878	1.66145457957892
209633	Homo sapiens v-maf musculoaponeurotic fibrosarcoma oncogene homolog F (avian) (MAFF), transcript variant 1, mRNA	gi|23111001|ref|NM_012323.2|	MAFF	0.321732754931006	12.0175614159339	4.30279731774079	5.67037979823685e-05	0.00432589881086878	1.66006257178074
202515	PREDICTED: Homo sapiens chromosome 10 open reading frame 73 (C10orf73), mRNA	gi|51467703|ref|XM_096317.9|	C10orf73	0.487576858430624	10.2457305600224	4.30049893730924	5.71651702732077e-05	0.00432589881086878	1.65251515570005
215715	Homo sapiens mitochondrial ribosomal protein L41 (MRPL41), nuclear gene encoding mitochondrial protein, mRNA	gi|21265092|ref|NM_032477.1|	MRPL41	-0.327010600396979	9.71288531577033	-4.30017202193226	5.72310892157702e-05	0.00432589881086878	1.65144181109142
102121	Homo sapiens ankyrin repeat and MYND domain containing 2 (ANKMY2), mRNA	gi|28461128|ref|NM_020319.1|	ANKMY2	-0.206613536596409	10.1395666204557	-4.30013435990493	5.72386880823572e-05	0.00432589881086878	1.65131816014488
203760	Homo sapiens zinc binding alcohol dehydrogenase, domain containing 2 (ZADH2), mRNA	gi|51036599|ref|NM_175907.3|	ZADH2	0.184420534673849	8.71784463438865	4.30008383734585	5.72488832844067e-05	0.00432589881086878	1.65115228678055
101890	Homo sapiens chromosome 6 open reading frame 211 (C6orf211), mRNA	gi|13375745|ref|NM_024573.1|	C6orf211	-0.44250709907358	9.74931799115705	-4.29420176811603	5.84479533869977e-05	0.00440416757141802	1.63184784478851
202127	PREDICTED: Homo sapiens similar to Chromatin accessibility complex protein 1 (CHRAC-1) (CHRAC-15) (HuCHRAC15) (DNA polymerase epsilon subunit p15) (LOC391707), mRNA	gi|51464285|ref|XM_373036.2|	LOC391707	-0.305593663644525	9.38121499161322	-4.28448379422471	6.04824455990904e-05	0.0045361368786469	1.59998607616537
101493	Homo sapiens eukaryotic translation elongation factor 1 beta 2 (EEF1B2), transcript variant 1, mRNA	gi|16519564|ref|NM_001959.2|	EEF1B2	0.222381939642769	11.4657077242584	4.28397448808033	6.05909402464077e-05	0.0045361368786469	1.5983173373865
103759	Homo sapiens ribokinase (RBKS), mRNA	gi|11545854|ref|NM_022128.1|	RBKS	0.203418592389683	8.97116635342133	4.28344567813734	6.07037890417975e-05	0.0045361368786469	1.59658481002037
211038				0.267913860502678	9.45316374286912	4.28162494844696	6.10938937629687e-05	0.00455267645897747	1.59062049729771
202383	Homo sapiens nuclease sensitive element binding protein 1 (NSEP1), mRNA	gi|34098945|ref|NM_004559.2|	NSEP1	0.413849646685569	10.7088475125082	4.27838020643998	6.17951278898337e-05	0.00459224619822632	1.57999489340751
214817	Homo sapiens chemokine-like factor super family 1 (CKLFSF1), transcript variant 1, mRNA	gi|31563391|ref|NM_181269.1|	CKLFSF1	0.260118282791689	10.6196847378972	4.27591200426887	6.23337518408946e-05	0.00461049471723825	1.57191520902147
205608	PREDICTED: Homo sapiens chromosome 1 open reading frame 34 (C1orf34), mRNA	gi|51458540|ref|XM_375729.2|	C1orf34	0.129331514606989	8.70233659317939	4.27568959681694	6.2382509333925e-05	0.00461049471723825	1.57118728229208
218880	Homo sapiens hypothetical protein MGC39606 (MGC39606), mRNA	gi|42558267|ref|NM_203306.1|	MGC39606	0.272486871532135	10.3537049823332	4.27087784593398	6.34464539624071e-05	0.00464977020268562	1.55544381674633
207215	Homo sapiens zinc finger protein 41 (ZNF41), transcript variant 2, mRNA	gi|23510454|ref|NM_153380.1|	ZNF41	0.371351979308392	10.2309096959548	4.27073795595275	6.34776467997833e-05	0.00464977020268562	1.55498626011113
219439	PREDICTED: Homo sapiens similar to ribosomal protein S2 (LOC343184), mRNA	gi|51458630|ref|XM_497672.1|	LOC343184	0.266088396118878	12.0719529653846	4.27005778559012	6.36295236568689e-05	0.00464977020268562	1.55276165508109
105202	Homo sapiens N-deacetylase/N-sulfotransferase (heparan glucosaminyl) 1 (NDST1), mRNA	gi|46094001|ref|NM_001543.3|	NDST1	-0.150811834591793	8.81708908926832	-4.2699196710246	6.36604065148515e-05	0.00464977020268562	1.55230995340439
212098				0.167178181070346	8.84666612774685	4.26940434694697	6.37757627147717e-05	0.00464977020268562	1.55062466476432
220941	Homo sapiens hypothetical protein FLJ23825 (FLJ23825), mRNA	gi|27734733|ref|NM_173620.1|	FLJ23825	-0.614341527752457	8.67695967472955	-4.26837599565056	6.40065659146733e-05	0.00465401919707339	1.54726193500897
104593	Homo sapiens arachidonate 5-lipoxygenase-activating protein (ALOX5AP), mRNA	gi|15718674|ref|NM_001629.2|	ALOX5AP	0.14902539242912	10.5668758916482	4.2639646054707	6.50058629396496e-05	0.00471254203261937	1.53284168223921
208583	Homo sapiens polycystic kidney disease 2-like 2 (PKD2L2), mRNA	gi|7657458|ref|NM_014386.1|	PKD2L2	0.265143820066142	9.2876162459249	4.26328644863003	6.51608162131904e-05	0.00471254203261937	1.53062560869646
100504	Homo sapiens ring finger and CHY zinc finger domain containing 1 (RCHY1), transcript variant 1, mRNA	gi|58331194|ref|NM_015436.2|	RCHY1	0.234580790333565	10.1563982009316	4.26004250673674	6.59069878314474e-05	0.00475376177470889	1.52002779108354
102522	PREDICTED: Mus musculus similar to sulfotransferase-related protein (LOC215895), mRNA	gi|20858146|ref|XM_137040.1|	LOC215895	-0.416916390830144	9.54951091881274	-4.24997728688795	6.82751889460708e-05	0.00491144399202455	1.48717363974836
101174	Homo sapiens dynein 2 light intermediate chain (D2LIC), transcript variant 3, mRNA	gi|61102731|ref|NM_001012665.1|	D2LIC	0.200268967391898	10.7965983848388	4.24263206331304	7.00551583889489e-05	0.00501405750457422	1.46322516987688
101964	Homo sapiens TAR DNA binding protein (TARDBP), mRNA	gi|42741653|ref|NM_007375.3|	TARDBP	-0.199369002908692	10.1435328841454	-4.24255778023621	7.00733866853677e-05	0.00501405750457422	1.46298309409220
213804	Homo sapiens thymidine kinase 1, soluble (TK1), mRNA	gi|4507518|ref|NM_003258.1|	TK1	0.172118574260428	9.1902066201981	4.24066562757986	7.05392511361285e-05	0.00503403925568308	1.45681768994507
201844	Homo sapiens glycosyltransferase 8 domain containing 1 (GLT8D1), transcript variant 1, mRNA	gi|23510345|ref|NM_152932.1|	GLT8D1	0.213185262202109	9.52356828304101	4.23975848663838	7.07636581448591e-05	0.00503672939872221	1.45386239886375
102231	Homo sapiens RAN, member RAS oncogene family (RAN), mRNA	gi|6042206|ref|NM_006325.2|	RAN	0.271487736577556	11.6947067731451	4.23602787041435	7.16938122501735e-05	0.00508950599805442	1.44171247451735
101591	Homo sapiens pellino homolog 2 (Drosophila) (PELI2), mRNA	gi|10864062|ref|NM_021255.1|	PELI2	-0.250835941184374	10.9566027542890	-4.23520930186043	7.18994821146062e-05	0.0050907097887759	1.43904734722801
103240	Homo sapiens cytochrome P450, family 26, subfamily B, polypeptide 1 (CYP26B1), mRNA	gi|33239448|ref|NM_019885.2|	CYP26B1	0.273885626387069	9.93820875463318	4.22798565066388	7.37393709158313e-05	0.00520401881137505	1.41554077990106
206565	Sus scrofa signal transducer and activator of transcription 1 (STAT1), mRNA	gi|47523305|ref|NM_213769.1|	STAT1	-0.156688944186707	8.90497061929499	-4.22741885441925	7.38856466769219e-05	0.00520401881137505	1.41369731107444
211178	Homo sapiens phospholipase C, gamma 2 (phosphatidylinositol-specific) (PLCG2), mRNA	gi|4505870|ref|NM_002661.1|	PLCG2	0.170427974570184	10.0647593342899	4.22641635737619	7.41450530723421e-05	0.00520759891227591	1.41043709170501
200518				-0.177387666668235	8.91091246723984	-4.22573229103358	7.43225675128345e-05	0.00520759891227591	1.40821268884882
213816	Homo sapiens unc-13 homolog B (C. elegans) (UNC13B), mRNA	gi|38176153|ref|NM_006377.2|	UNC13B	-0.202609639594198	9.10744199914209	-4.22206505418017	7.52812401724998e-05	0.0052611055308118	1.39629124291563
208824	Homo sapiens A kinase (PRKA) anchor protein 4 (AKAP4), transcript variant 2, mRNA	gi|21493038|ref|NM_139289.1|	AKAP4	0.245080635093027	9.98163737815523	4.21955845725842	7.59433708349266e-05	0.00529366504300511	1.38814614062846
213366	Homo sapiens eukaryotic translation elongation factor 1 gamma (EEF1G), mRNA	gi|25453475|ref|NM_001404.3|	EEF1G	0.250543812525268	11.4012353968087	4.21612753761756	7.68588003255832e-05	0.00534366751954364	1.37700188213737
102469	Homo sapiens HT014 (HT014), mRNA	gi|21361836|ref|NM_020362.2|	HT014	-0.313061533118997	10.7037477979816	-4.21385763013396	7.74703053596556e-05	0.00537140964697663	1.36963160247742
208761	Homo sapiens ring finger protein 148 (RNF148), mRNA	gi|37675276|ref|NM_198085.1|	RNF148	-0.153418513533284	8.93529125873683	-4.21296076106095	7.77132127250501e-05	0.00537140964697663	1.36672012661017
216645	Homo sapiens myelin-associated oligodendrocyte basic protein (MOBP), mRNA	gi|33636770|ref|NM_182935.1|	MOBP	0.610324715915863	9.04423357026034	4.21209343098444	7.79488199580866e-05	0.00537140964697663	1.36390487347065
212666	Homo sapiens ELAV (embryonic lethal, abnormal vision, Drosophila)-like 3 (Hu antigen C) (ELAVL3), transcript variant 1, mRNA	gi|49355760|ref|NM_001420.3|	ELAVL3	0.237509283807759	11.2853588577609	4.20966949586113	7.86109407569568e-05	0.00538348139277683	1.35603878850817
219561	Homo sapiens H1 histone family, member X (H1FX), mRNA	gi|20336759|ref|NM_006026.2|	H1FX	-0.143051650608947	8.81746181658711	-4.20960423252681	7.86288429994836e-05	0.00538348139277683	1.35582703300820
220687	Homo sapiens solute carrier family 27 (fatty acid transporter), member 3 (SLC27A3), mRNA	gi|13236578|ref|NM_024330.1|	SLC27A3	0.230084490678725	9.10422124088262	4.20866800965311	7.88860904045439e-05	0.00538742069557715	1.35278953764626
100414	Homo sapiens ZW10 homolog, centromere/kinetochore protein (Drosophila) (ZW10), mRNA	gi|17136150|ref|NM_004724.2|	ZW10	-0.297961059976975	10.6855056368170	-4.20613345392345	7.95866031014742e-05	0.00542153587188224	1.34456829569668
104690	Homo sapiens zinc finger protein 451 (ZNF451), mRNA	gi|20127147|ref|NM_015555.1|	ZNF451	0.224645648174307	11.2561043708703	4.20414374502780	8.01407373511128e-05	0.00544553282313254	1.33811630679715
103622	Homo sapiens chaperonin containing TCP1, subunit 4 (delta) (CCT4), mRNA	gi|38455426|ref|NM_006430.2|	CCT4	0.154236446727921	11.1212163933263	4.20031946836589	8.12162888055714e-05	0.00549555870010952	1.32572023388721
101746	Homo sapiens inositol polyphosphate-5-phosphatase F (INPP5F), transcript variant 1, mRNA	gi|38327540|ref|NM_014937.2|	INPP5F	-0.281152873769881	9.91791926399693	-4.2000789470525	8.12843980332035e-05	0.00549555870010952	1.32494081680318
203830	Homo sapiens vestigial like 2 (Drosophila) (VGLL2), transcript variant 1, mRNA	gi|33620721|ref|NM_182645.2|	VGLL2	0.183491739968087	10.4661130138903	4.19671776239153	8.22419908886256e-05	0.00554639986552891	1.31405142488995
105288	Homo sapiens RNA binding protein with multiple splicing (RBPMS), transcript variant 3, mRNA	gi|57164972|ref|NM_001008712.1|	RBPMS	-0.239200884861727	9.33660183228516	-4.19548345939672	8.25963699938673e-05	0.00555640817195652	1.31005382966079
208797	Homo sapiens ribosomal protein, large, P0 (RPLP0), transcript variant 1, mRNA	gi|49087144|ref|NM_001002.3|	RPLP0	0.282680575885843	10.9968554650021	4.19465881765191	8.28339535649092e-05	0.00555852918250495	1.30738339375291
101598	Homo sapiens chromosome 14 open reading frame 35 (C14orf35), mRNA	gi|58743372|ref|NM_001011713.1|	C14orf35	-0.266170656395857	9.5107867031427	-4.19347385070235	8.31765052697678e-05	0.00556766602024133	1.30354663672137
219590	Homo sapiens delta-like 4 (Drosophila) (DLL4), mRNA	gi|31881762|ref|NM_019074.2|	DLL4	-0.167493856227681	8.98598809036745	-4.19008408276090	8.41639991047085e-05	0.00561982188081341	1.29257442731352
216738	Homo sapiens calcium regulated heat stable protein 1, 24kDa (CARHSP1), mRNA	gi|7656994|ref|NM_014316.1|	CARHSP1	0.189012181135158	11.6248960577316	4.18904314928542	8.44695064495193e-05	0.00562629482958576	1.28920607713120
216609	Homo sapiens BCL2-interacting killer (apoptosis-inducing) (BIK), mRNA	gi|21536418|ref|NM_001197.3|	BIK	0.399167684315181	13.6997279707116	4.18721686940416	8.50080988404578e-05	0.00563227518757895	1.28329757400210
103973	Homo sapiens retinol dehydrogenase 12 (all-trans and 9-cis) (RDH12), mRNA	gi|22748934|ref|NM_152443.1|	RDH12	0.178824427081146	9.73899867205833	4.18682982334756	8.51226688309276e-05	0.00563227518757895	1.28204556398647
101050	Homo sapiens zinc finger protein 106 homolog (mouse) (ZFP106), mRNA	gi|11968022|ref|NM_022473.1|	ZFP106	-0.267626729209268	9.7467113516238	-4.18632500776334	8.52723241278213e-05	0.00563227518757895	1.28041269359478
221025				-0.70898493616151	8.63865027765445	-4.18591370439349	8.53944451260302e-05	0.00563227518757895	1.27908237912743
200511	Homo sapiens nuclease sensitive element binding protein 1 (NSEP1), mRNA	gi|34098945|ref|NM_004559.2|	NSEP1	0.27333643760885	11.2465391659417	4.18509865411771	8.56369428850924e-05	0.00563449310065427	1.27644640947610
101662	Homo sapiens cAMP responsive element modulator (CREM), transcript variant 1, mRNA	gi|34335185|ref|NM_181571.1|	CREM	0.194860793662057	10.5198538386948	4.1820499668949	8.65499153137915e-05	0.00566916417876498	1.2665891713282
204189	Homo sapiens family with sequence similarity 32, member A (FAM32A), mRNA	gi|7661695|ref|NM_014077.1|	FAM32A	0.169129635119480	9.44064831263457	4.18145151065828	8.67302322176504e-05	0.00566916417876498	1.26465467715246
215487	Homo sapiens podocalyxin-like 2 (PODXL2), mRNA	gi|7657464|ref|NM_015720.1|	PODXL2	-0.204667663847136	8.93969198633236	-4.18038962472149	8.70510757192724e-05	0.00566916417876498	1.26122254509886
102993	Sus scrofa inter-alpha-inhibitor heavy-chain H2 (ITIH2), mRNA	gi|47522677|ref|NM_213903.1|	ITIH2	-0.247845607349547	9.8695754142076	-4.18027345578237	8.70862450791484e-05	0.00566916417876498	1.26084710433090
218239	Homo sapiens ras homolog gene family, member J (RHOJ), mRNA	gi|29171294|ref|NM_020663.2|	RHOJ	0.302068809918989	11.3822462033110	4.17924529230238	8.73981135232745e-05	0.00566916417876498	1.25752449066102
216387				0.208505104504879	13.6995110707671	4.17915736839766	8.74248331244896e-05	0.00566916417876498	1.25724037725090
100849	Homo sapiens thymocyte protein thy28 (THY28), transcript variant 3, mRNA	gi|40806220|ref|NM_199298.1|	THY28	-0.195695729707521	10.0460293981212	-4.17641540279739	8.82620731834836e-05	0.00570763525099225	1.24838181431331
217054	Sus scrofa ubiquitin/ribosomal fusion protein (UBA52), mRNA	gi|47523497|ref|NM_214211.1|	UBA52	0.207660970647202	13.7981001994091	4.17583181732314	8.84412638980857e-05	0.00570763525099225	1.24649683076011
101609	Homo sapiens guanine nucleotide binding protein (G protein), alpha 13 (GNA13), mRNA	gi|31343475|ref|NM_006572.3|	GNA13	-0.322330024800068	9.43080010979094	-4.17354793449357	8.9145917739665e-05	0.00573938013590741	1.23912131876494
221481	Mus musculus RIKEN cDNA 1810014F10 gene (1810014F10Rik), mRNA	gi|44771115|ref|NM_026928.1|	1810014F10Rik	0.439753165217727	12.6900124137487	4.17249514211940	8.94725622937405e-05	0.00574669485818082	1.23572223075300
105051	Homo sapiens nuclear transport factor 2 (NUTF2), mRNA	gi|5031984|ref|NM_005796.1|	NUTF2	-0.159006038657075	10.2562639991483	-4.16943836669803	9.04275367585777e-05	0.00579423570451162	1.22585576648158
206888				-0.234746375104338	9.30125906162204	-4.16011032019014	9.34029788528182e-05	0.00597070795624082	1.19577276197271
202836	Homo sapiens farnesyl-diphosphate farnesyltransferase 1 (FDFT1), mRNA	gi|31542631|ref|NM_004462.2|	FDFT1	0.202446851201584	9.16831402204766	4.15660057900434	9.45468057786803e-05	0.00602953813873683	1.18446377968152
208281	Sus scrofa prolactin receptor (PRLR), mRNA	gi|49274648|ref|NM_001001868.1|	PRLR	-0.204743980539573	9.02799705180261	-4.15466552086288	9.51832141682833e-05	0.00605580751274437	1.17823102564333
103415	Homo sapiens polymerase (DNA directed), epsilon 3 (p17 subunit) (POLE3), mRNA	gi|31543422|ref|NM_017443.3|	POLE3	0.229946692309809	10.2735583544081	4.15381376320708	9.5464652170227e-05	0.00605942225163305	1.17548807008533
100782	Homo sapiens myosin binding protein C, slow type (MYBPC1), transcript variant 1, mRNA	gi|45976287|ref|NM_002465.2|	MYBPC1	-0.179424570037106	9.60318634597475	-4.1484791961183	9.72456603845636e-05	0.0061501483964308	1.15831622895988
217708	Homo sapiens CD27-binding (Siva) protein (SIVA), transcript variant 1, mRNA	gi|11277467|ref|NM_006427.2|	SIVA	0.284295042052380	9.8137904984543	4.14816963048062	9.73499912987823e-05	0.0061501483964308	1.15732013251822
210699	Sus scrofa ubiquitin/ribosomal fusion protein (UBA52), mRNA	gi|47523497|ref|NM_214211.1|	UBA52	0.233353837882449	13.3969016253585	4.14645288959292	9.79305374688976e-05	0.00617236957654435	1.15179690884626
204829	Homo sapiens CD302 antigen (CD302), mRNA	gi|32526899|ref|NM_014880.3|	CD302	-0.204909410853782	9.25155473678475	-4.14141989706478	9.96518579375308e-05	0.00626622032569425	1.13561195299533
203796	Homo sapiens vesicle-associated membrane protein 3 (cellubrevin) (VAMP3), mRNA	gi|42544205|ref|NM_004781.3|	VAMP3	-0.206774510624018	9.39882446132624	-4.1404721230329	9.9979254815142e-05	0.00627218692533319	1.13256538960300
203165				-0.211069600032315	9.73485367901668	-4.13859957870960	0.000100629156736029	0.0062983112113947	1.12654738367503
220415	Homo sapiens hypothetical protein MGC42174 (MGC42174), mRNA	gi|32964831|ref|NM_152383.2|	MGC42174	-0.159410997895560	8.62563224207882	-4.13741670224594	0.000101041795694254	0.00630949879779676	1.12274664647487
100684	Homo sapiens ATPase, H+ transporting, lysosomal 13kDa, V1 subunit G isoform 1 (ATP6V1G1), mRNA	gi|20357534|ref|NM_004888.2|	ATP6V1G1	0.202364640222874	10.9361331098907	4.1354374825711	0.000101735888747843	0.00633816936457694	1.11638855019759
102023	Homo sapiens thymidylate synthetase (TYMS), mRNA	gi|4507750|ref|NM_001071.1|	TYMS	0.213687555928914	11.9983246505631	4.13335778721051	0.000102470174783990	0.00635289050178566	1.10970956754200
101698	Homo sapiens suppression of tumorigenicity 7 like (ST7L), transcript variant 4, mRNA	gi|38201636|ref|NM_138729.2|	ST7L	0.234316535840026	9.8688433714352	4.13283354957203	0.000102656074942792	0.00635289050178566	1.10802627292992
216458	Homo sapiens glyceraldehyde-3-phosphate dehydrogenase (GAPD), mRNA	gi|7669491|ref|NM_002046.2|	GAPD	0.264187939685782	10.4135148235881	4.13276984635558	0.000102678686935741	0.00635289050178566	1.10782173421296
214989	Homo sapiens golgi autoantigen, golgin subfamily a, 3 (GOLGA3), mRNA	gi|30089939|ref|NM_005895.2|	GOLGA3	0.155553467815158	12.939406978744	4.13124598920934	0.000103221027765571	0.00637183168193142	1.10292946409562
206257				-0.177756697769791	8.51383510650227	-4.12442308838536	0.000105683380863629	0.0065081350913822	1.08103761075461
103449	Homo sapiens mitochondrial ribosomal protein L45 (MRPL45), nuclear gene encoding mitochondrial protein, mRNA	gi|34304321|ref|NM_032351.3|	MRPL45	-0.169852058218009	9.34962771596856	-4.12352016554607	0.000106013457601310	0.0065081350913822	1.0781420692348
205357	Homo sapiens signal peptide, CUB domain, EGF-like 3 (SCUBE3), mRNA	gi|31377567|ref|NM_152753.2|	SCUBE3	0.282327400954486	9.73417199518184	4.12265299993429	0.000106331398967942	0.0065081350913822	1.07536154014195
221275	Homo sapiens hypothetical protein FLJ20244 (FLJ20244), mRNA	gi|31542702|ref|NM_017722.2|	FLJ20244	0.173084344516168	8.89740455552493	4.12248224839881	0.000106394112370238	0.0065081350913822	1.07481407247020
219193	Homo sapiens amyotrophic lateral sclerosis 2 (juvenile) chromosome region, candidate 3 (ALS2CR3), mRNA	gi|13027379|ref|NM_015049.1|	ALS2CR3	-0.477498735133692	9.33330418532131	-4.11834547649712	0.000107924411511341	0.00657313242023632	1.06155465488859
217058				-0.33964035558199	9.1547098651673	-4.11829286005106	0.000107944011794361	0.00657313242023632	1.06138605515716
101416	PREDICTED: Homo sapiens LOC442518 (LOC442518), mRNA	gi|51466089|ref|XM_499509.1|	LOC442518	0.275117665262676	10.4799754916222	4.11742122432036	0.000108269207055487	0.00657808587731717	1.05859323970085
202610	Homo sapiens outer dense fiber of sperm tails 2 (ODF2), transcript variant 2, mRNA	gi|24430182|ref|NM_153437.1|	ODF2	0.224848583135267	9.80244204316554	4.11594806269715	0.000108820972970325	0.00659675183561235	1.05387384656373
104854	Homo sapiens headcase homolog (Drosophila) (HECA), mRNA	gi|7706434|ref|NM_016217.1|	HECA	-0.171508921856357	9.5643319836153	-4.11478858641444	0.000109257156171138	0.00659883708637012	1.05016005647352
218565	Mus musculus Brca1 associated protein 1 (Bap1), mRNA	gi|28076916|ref|NM_027088.1|	Bap1	-0.243401442634034	8.95338529593361	-4.11409436066503	0.000109519123525434	0.00659883708637012	1.04793674840648
100926	Homo sapiens eukaryotic translation elongation factor 1 gamma (EEF1G), mRNA	gi|25453475|ref|NM_001404.3|	EEF1G	0.238501727830182	10.6410452475289	4.11390885219672	0.000109589228006147	0.00659883708637012	1.04734268087826
217151	Homo sapiens guanylate cyclase activator 1A (retina) (GUCA1A), mRNA	gi|40254414|ref|NM_000409.2|	GUCA1A	-0.344897085812402	9.3686386724393	-4.11304192633314	0.000109917417395256	0.00660385802150206	1.04456666527322
101635				0.292809224489804	11.2285680748020	4.10440436001135	0.000113239516913335	0.00678833157389806	1.01692649658436
217455	Homo sapiens similar to protein of unknown function (LOC340843), mRNA	gi|61966706|ref|NM_001013629.1|	LOC340843	-0.141421739335544	8.51636999995476	-4.10261519871245	0.000113939652672930	0.00681515758426818	1.01120540040075
206646				-0.200697006341727	8.85225548344353	-4.09929256099590	0.000115250959929296	0.00685929724880461	1.00058463727238
204214	Homo sapiens shugoshin-like 2 (S. pombe) (SGOL2), mRNA	gi|62990153|ref|NM_152524.3|	SGOL2	0.183361655907348	9.34028692620278	4.09887233464327	0.000115417838894350	0.00685929724880461	0.999241745765777
206890	Homo sapiens cytochrome c, somatic (CYCS), nuclear gene encoding mitochondrial protein, mRNA	gi|34328939|ref|NM_018947.4|	CYCS	-0.167567112342421	8.9318773402477	-4.09865864891011	0.00011550278644212	0.00685929724880461	0.998558914080398
218409	Homo sapiens hypothetical protein FLJ12610 (FLJ12610), mRNA	gi|13376141|ref|NM_024782.1|	FLJ12610	0.172589605475804	9.01333778742772	4.09817644539178	0.000115694700778696	0.00685929724880461	0.997018111145993
210876	Homo sapiens fibulin 5 (FBLN5), mRNA	gi|19743802|ref|NM_006329.2|	FBLN5	0.174942051124239	9.10321537357026	4.09405110882243	0.000117349177711017	0.00694213030248333	0.983840575611304
213036	Homo sapiens sema domain, transmembrane domain (TM), and cytoplasmic domain, (semaphorin) 6D (SEMA6D), transcript variant 5, mRNA	gi|24234743|ref|NM_153619.1|	SEMA6D	0.296530915020959	11.1243877591316	4.08996649670453	0.000119009785240245	0.00702270521037066	0.970800732510526
215685	Homo sapiens brain-enriched guanylate kinase-associated protein (KIAA1446), mRNA	gi|34147339|ref|NM_020836.2|	KIAA1446	0.371187316635431	9.2546756936883	4.08928621784976	0.000119288545810056	0.00702270521037066	0.96862972517577
208945	Homo sapiens chromosome 14 open reading frame 8 (C14orf8), mRNA	gi|34222240|ref|NM_173846.3|	C14orf8	0.289490299580138	10.0442872103914	4.08879018507715	0.000119492203868629	0.00702270521037066	0.967046844008754
208837	Homo sapiens similar to RIKEN cDNA 1700016G05 (LOC136242), mRNA	gi|56606134|ref|NM_001008270.1|	LOC136242	0.262020122931666	9.97861326113752	4.08482428377067	0.000121132596565169	0.00710363679335219	0.9543953522351
219935	Homo sapiens farnesyl diphosphate synthase (farnesyl pyrophosphate synthetase, dimethylallyltranstransferase, geranyltranstransferase) (FDPS), mRNA	gi|41281370|ref|NM_002004.2|	FDPS	0.26102383115785	9.33311390914449	4.08322353433103	0.000121800836236555	0.00712733049526532	0.949290881726935
218372	PREDICTED: Homo sapiens similar to ribosomal protein S2; 40S ribosomal protein S2 (LOC400963), mRNA	gi|51460649|ref|XM_496555.1|	LOC400963	0.223947055164279	12.1968373303590	4.08191646174908	0.000122349113337556	0.00714297885477198	0.945123753796397
104283	Homo sapiens RAN binding protein 1 (RANBP1), mRNA	gi|6382077|ref|NM_002882.2|	RANBP1	-0.224091133545666	9.39159266781557	-4.08132537782993	0.000122597835474475	0.00714297885477198	0.94323955228219
217084	Homo sapiens prosaposin (variant Gaucher disease and variant metachromatic leukodystrophy) (PSAP), mRNA	gi|11386146|ref|NM_002778.1|	PSAP	0.146047231387191	11.8477589395147	4.07932496197635	0.000123443211197034	0.00717673289924827	0.936863997366195
202007				-0.163201489032010	8.92864031095513	-4.07588315657051	0.000124910884923128	0.00724644307889525	0.925898842194009
105250	Homo sapiens DKFZP564K1964 protein (DKFZP564K1964), mRNA	gi|7661615|ref|NM_015544.1|	DKFZP564K1964	-0.166957920921348	9.25382109044963	-4.07186913221920	0.000126643815765113	0.00733120938643708	0.913117506687654
202201				-0.162344399965985	9.0219133259214	-4.06629297072481	0.000129089643596709	0.00745564580736053	0.895374297378847
215499	Homo sapiens protein disulfide isomerase-associated 3 (PDIA3), mRNA	gi|21361656|ref|NM_005313.3|	PDIA3	-0.230647060317064	8.9055602350048	-4.06525900556197	0.000129548138500879	0.00745564580736053	0.892085811548892
211934	PREDICTED: Mus musculus RIKEN cDNA 4931417E21 gene (4931417E21Rik), mRNA	gi|51717085|ref|XM_132812.3|	4931417E21Rik	0.28523761509993	14.0856416881952	4.06509153277677	0.000129622549067767	0.00745564580736053	0.891553217036309
103813	Homo sapiens mitochondrial ribosomal protein L37 (MRPL37), nuclear gene encoding mitochondrial protein, mRNA	gi|22547133|ref|NM_016491.2|	MRPL37	0.154746780995858	10.5866222848937	4.06401425683018	0.000130102183661099	0.00746500315744636	0.888127587357949
102197	Homo sapiens zinc finger protein 555 (ZNF555), mRNA	gi|40255144|ref|NM_152791.3|	ZNF555	0.233130585167453	10.3659030242427	4.06348446446691	0.000130338689470538	0.00746500315744636	0.886443096023448
203118	Homo sapiens round spermatid basic protein 1 (RSBN1), mRNA	gi|51896032|ref|NM_018364.3|	RSBN1	-0.143123046928637	9.8443916208553	-4.06270918275306	0.000130685531523760	0.00746901037793424	0.883978295866339
210721	Homo sapiens PRP4 pre-mRNA processing factor 4 homolog (yeast) (PRPF4), mRNA	gi|34222192|ref|NM_004697.3|	PRPF4	-0.206504111410260	10.6709015734601	-4.06021025301194	0.000131809554675432	0.00750248524612169	0.876035498141832
216993	Rattus norvegicus asparaginase-like sperm autoantigen (Asrgl1), mRNA	gi|31377474|ref|NM_145089.2|	Asrgl1	0.376802589421421	10.3209395819923	4.06004196756789	0.000131885583597534	0.00750248524612169	0.875500709368212
214751	Sus scrofa ferritin heavy-chain (FTH1), mRNA	gi|47522775|ref|NM_213975.1|	FTH1	0.144884691637439	13.9034852109292	4.05955551480125	0.000132105593561232	0.00750248524612169	0.873954900328646
102498	Homo sapiens chromosome 6 open reading frame 111 (C6orf111), mRNA	gi|18699723|ref|NM_032870.1|	C6orf111	-0.261299736452302	9.45413454174626	-4.05726209618711	0.000133147619332901	0.00754577768723601	0.866668531610242
213280	Homo sapiens nudix (nucleoside diphosphate linked moiety X)-type motif 4 (NUDT4), transcript variant 1, mRNA	gi|40317631|ref|NM_019094.3|	NUDT4	0.201370109548854	10.1498746561993	4.05634682340253	0.000133565684712630	0.0075536014901633	0.863761314523491
202294				0.136361635495336	8.90713161371053	4.0552677664158	0.000134060185476894	0.00756570619963323	0.860334358458489
100258	PREDICTED: Homo sapiens similar to RIKEN cDNA 3010021M21 (LOC390565), mRNA	gi|51472486|ref|XM_374355.2|	LOC390565	0.176024845398520	10.2824582975900	4.05327781710460	0.000134976751068336	0.00760152993072952	0.854015923390245
211885	Sus scrofa myosin light chain 2V (MLC2V), mRNA	gi|47523261|ref|NM_213791.1|	MLC2V	0.228417837990613	10.9275777420459	4.05085892994955	0.000136099014484824	0.00764876461404713	0.846337993312699
101143	Homo sapiens RAP1B, member of RAS oncogene family (RAP1B), transcript variant 2, mRNA	gi|58219791|ref|NM_001010942.1|	RAP1B	0.166585886819406	9.26936226369143	4.0494222819921	0.000136769808327432	0.00767048305497047	0.84177912287914
209639	Homo sapiens nuclear receptor subfamily 5, group A, member 1 (NR5A1), mRNA	gi|24432033|ref|NM_004959.3|	NR5A1	0.187008592266406	9.24041840935005	4.04843584645116	0.000137232233557848	0.00768044965239942	0.838649449034438
214349	PREDICTED: Canis familiaris similar to eukaryotic translation initiation factor 3, subunit 3 gamma, 40kDa (LOC480927), mRNA	gi|57111788|ref|XM_538048.1|	LOC480927	0.359460589577239	11.2045279107025	4.04764834117647	0.000137602484100920	0.00768522693810851	0.836151245673589
208629	Homo sapiens G protein-coupled receptor 135 (GPR135), mRNA	gi|54262142|ref|NM_022571.4|	GPR135	0.165320361611288	8.82388125537008	4.04387473558616	0.000139390060442846	0.00776897989774009	0.824184210455728
200369	Homo sapiens exosome component 8 (EXOSC8), mRNA	gi|31415881|ref|NM_181503.1|	EXOSC8	-0.197929820378077	9.52396211448464	-4.04166572044874	0.000140446838253486	0.00779757490263833	0.81718193313337
104202	Homo sapiens homeo box D9 (HOXD9), mRNA	gi|23397673|ref|NM_014213.2|	HOXD9	-0.182841539596249	9.10171265293826	-4.04159411947896	0.000140481220443440	0.00779757490263833	0.816955005583744
215446	PREDICTED: Bos taurus similar to galectin 8 isoform a (LOC506977), partial mRNA	gi|61868829|ref|XM_583511.1|	LOC506977	0.195168621754248	9.67581246452406	4.04010331193253	0.000141198937930211	0.00782131940370715	0.812230674317523
207645	Homo sapiens nuclear phosphoprotein similar to S. cerevisiae PWP1 (PWP1), mRNA	gi|5902033|ref|NM_007062.1|	PWP1	-0.188807706896944	8.87213775178973	-4.03554975065077	0.000143413083770849	0.00791693311057021	0.797806929900198
208955	Sus scrofa p27Kip1 (CDKN1B), mRNA	gi|47523689|ref|NM_214316.1|	CDKN1B	-0.156377410907464	8.85247119342035	-4.03534786126099	0.000143512021466075	0.00791693311057021	0.797167652798287
215981	Homo sapiens hypothetical protein FLJ20920 (FLJ20920), mRNA	gi|52851452|ref|NM_025149.3|	FLJ20920	0.130735260147317	12.9545822101740	4.03363953112359	0.000144351838899229	0.00794701062478692	0.791759030374699
104557	Homo sapiens kinesin heavy chain member 2 (KIF2), mRNA	gi|4758643|ref|NM_004520.1|	KIF2	0.331454736484251	11.004324172948	4.03001889517664	0.000146147418573443	0.00802947609661343	0.780300472410392
203147				-0.195997311246282	9.2850922550023	-4.02909046241419	0.000146611308331821	0.00803859075926666	0.777363157658261
200630	Homo sapiens formin 2 (FMN2), mRNA	gi|59858580|ref|NM_020066.2|	FMN2	0.175676200365574	10.3110391905636	4.02789472407033	0.000147210845738751	0.00805509082078814	0.773580749638061
206564				0.238852530098085	10.6600299521064	4.02614089608731	0.000148094478244120	0.00808703774314447	0.768034173320019
203123	Homo sapiens SRY (sex determining region Y)-box 21 (SOX21), mRNA	gi|46094055|ref|NM_007084.2|	SOX21	-0.213467325876771	9.37641002957003	-4.02367955278002	0.000149343194521873	0.00813875154630719	0.76025245667039
217523	Homo sapiens hypothetical protein MGC10993 (MGC10993), mRNA	gi|13386491|ref|NM_030577.1|	MGC10993	-0.15974015756683	8.75557061621776	-4.01960772676811	0.000151431242304194	0.00820224266119242	0.747385280807838
102859	Homo sapiens amyloid beta precursor protein (cytoplasmic tail) binding protein 2 (APPBP2), mRNA	gi|18104961|ref|NM_006380.2|	APPBP2	-0.349434370251192	9.63649542440916	-4.01944529254739	0.000151515119358305	0.00820224266119242	0.746872140887873
104893	Homo sapiens calbindin 1, 28kDa (CALB1), mRNA	gi|5579451|ref|NM_004929.2|	CALB1	-0.190007881631978	9.98955670404638	-4.01909801046030	0.000151694597357137	0.00820224266119242	0.745775096242937
205141	Sus scrofa alpha(s2)-casein (LOC445515), mRNA	gi|51592108|ref|NM_001004030.1|	LOC445515	-0.166938550630321	8.96634017724065	-4.01849172471710	0.000152008420976834	0.00820224266119242	0.743860008510187
204743	Sus scrofa alpha(s1) casein (LOC445514), mRNA	gi|51592106|ref|NM_001004029.1|	LOC445514	-0.160626919374137	8.79188992216729	-4.01845293762558	0.000152028519076075	0.00820224266119242	0.743737496736153
100872	Sus scrofa myosin light chain 2V (MLC2V), mRNA	gi|47523261|ref|NM_213791.1|	MLC2V	-0.260533591610698	11.2449998735485	-4.01290008622576	0.000154932356153983	0.00834222602716538	0.726205676363592
206076	Homo sapiens hypothetical protein FLJ32745 (FLJ32745), mRNA	gi|21450664|ref|NM_144978.1|	FLJ32745	0.228143373468626	9.71415058029096	4.00868038448381	0.000157174647652239	0.00842388510519345	0.712892607786436
101199				0.255672065843528	11.7678509367701	4.00866046595465	0.000157185305772792	0.00842388510519345	0.712829785030903
207222	Homo sapiens paired related homeobox 1 (PRRX1), transcript variant pmx-1a, mRNA	gi|56699461|ref|NM_006902.3|	PRRX1	0.203887852601713	10.2720093421001	4.00816681023919	0.000157449676217497	0.00842388510519345	0.711272861389654
211626	Homo sapiens paxillin (PXN), mRNA	gi|4506344|ref|NM_002859.1|	PXN	0.295992014558715	10.7530567704469	4.00756859594251	0.000157770614986017	0.00842388510519345	0.709386327147699
202631	Homo sapiens protein phosphatase 1, regulatory (inhibitor) subunit 2 (PPP1R2), mRNA	gi|34147499|ref|NM_006241.3|	PPP1R2	0.193085784402441	9.70338268095662	4.00691264075156	0.000158123254995232	0.00842388510519345	0.707317893529261
207150	Homo sapiens contactin associated protein-like 4 (CNTNAP4), transcript variant 1, mRNA	gi|20544135|ref|NM_033401.2|	CNTNAP4	-0.220979242600291	9.22959130426666	-4.00654250503724	0.000158322573707484	0.00842388510519345	0.706150827922674
104681				0.301896566164804	11.3021109090832	4.00309786721839	0.000160189147924714	0.0084957537720818	0.695292709837573
202639				-0.182666406415887	8.86837486283612	-4.00288867648998	0.000160303183199497	0.0084957537720818	0.694633482433497
220173	Homo sapiens hypothetical protein MGC30208 (MGC30208), mRNA	gi|31560865|ref|NM_173804.3|	MGC30208	-0.676517574921986	8.61417175066369	-4.00043346648499	0.000161647433138135	0.0085501983457536	0.686897861041345
214233	Homo sapiens myelin transcription factor 1-like (MYT1L), mRNA	gi|60498972|ref|NM_015025.2|	MYT1L	0.420328180228803	12.2773008199103	3.99842908026723	0.000162752887526153	0.00859182366713408	0.680584749445579
210633				0.154057865152944	9.13560348574107	3.99674794357069	0.000163685668906700	0.00861471378588217	0.675291217497221
208560				-0.142626254786658	8.87429926883903	-3.99649728988519	0.000163825184317822	0.00861471378588217	0.67450207778505
211420	Sus scrofa peptidyl-prolyl cis-trans isomerase A (PPIA), mRNA	gi|47523763|ref|NM_214353.1|	PPIA	0.254695652930561	12.6835956235560	3.99317026872104	0.000165687896007569	0.00869571339046729	0.664030330894071
221011	Homo sapiens HUS1 checkpoint homolog (S. pombe) (HUS1), mRNA	gi|31077213|ref|NM_004507.2|	HUS1	0.209430965263511	9.22658662064057	3.992575987187	0.000166022756147469	0.00869636867928957	0.662160388140268
212710	Homo sapiens lysyl oxidase-like 2 (LOXL2), mRNA	gi|4505010|ref|NM_002318.1|	LOXL2	0.178583215709248	8.70833704109359	3.99107549222714	0.000166871140244402	0.00872386798300967	0.657439731146282
207144	Homo sapiens hypothetical protein MGC4308 (MGC4308), mRNA	gi|34147422|ref|NM_032359.2|	MGC4308	-0.172430532958226	9.41789639325446	-3.98885659544824	0.000168133357704714	0.00877285388286723	0.650460881029465
200443	Homo sapiens SDA1 domain containing 1 (SDAD1), mRNA	gi|8922466|ref|NM_018115.1|	SDAD1	-0.248596171325566	9.1580575582691	-3.98712764844794	0.000169123227941637	0.00880746756168649	0.645024626852169
103630	Homo sapiens galactokinase 1 (GALK1), mRNA	gi|4503894|ref|NM_000154.1|	GALK1	-0.129404658303695	10.4729176637390	-3.98615051504418	0.000169685140535072	0.00881935684969782	0.641952892595525
211928	Homo sapiens solute carrier family 35, member C1 (SLC35C1), mRNA	gi|37059730|ref|NM_018389.3|	SLC35C1	-0.16424704429168	9.52519996990758	-3.98559500078246	0.000170005395975788	0.00881935684969782	0.640206769087984
211004	Homo sapiens FLJ45459 protein (FLJ45459), mRNA	gi|38348207|ref|NM_198446.1|	FLJ45459	-0.179180187943615	8.55468168782577	-3.98462677914371	0.000170564968363039	0.008831402277469	0.637163749377815
105323	Homo sapiens leucine zipper protein FKSG14 (FKSG14), mRNA	gi|16905072|ref|NM_022145.2|	FKSG14	-0.310298128018439	10.1760273593571	-3.98137674166228	0.000172456270884450	0.00889075748952262	0.626952462661792
217781				0.183317721544700	9.10666586811171	3.98117402047775	0.000172574906747918	0.00889075748952262	0.626315698982848
207071	Homo sapiens EGF-containing fibulin-like extracellular matrix protein 1 (EFEMP1), transcript variant 1, mRNA	gi|9665261|ref|NM_004105.2|	EFEMP1	-0.167592841825932	9.16044944064123	-3.98093019779978	0.000172717699864937	0.00889075748952262	0.625549857956496
102316	Homo sapiens Splicing factor, arginine/serine-rich, 46kD (SRP46), mRNA	gi|15055542|ref|NM_032102.1|	SRP46	-0.21229965414421	9.20806846296233	-3.98039821894711	0.000173029644202231	0.00889075748952262	0.623879023201807
210024	Homo sapiens proline arginine-rich end leucine-rich repeat protein (PRELP), transcript variant 2, mRNA	gi|41349453|ref|NM_201348.1|	PRELP	0.180681706569134	9.47411779140706	3.97808642243077	0.000174391550748701	0.00894370051900565	0.616619709145106
215177	Homo sapiens peroxiredoxin 1 (PRDX1), transcript variant 3, mRNA	gi|32455265|ref|NM_181697.1|	PRDX1	0.196990731400599	11.0916816576474	3.97678658756499	0.000175161819765554	0.00896184407003629	0.612539186715590
209591	Homo sapiens hypothetical protein FLJ25422 (FLJ25422), mRNA	gi|31377592|ref|NM_145000.2|	FLJ25422	-0.202404136466476	9.07084034896738	-3.97636935669773	0.000175409759377934	0.00896184407003629	0.611229559501111
215201	Homo sapiens ubiquilin 2 (UBQLN2), mRNA	gi|16753206|ref|NM_013444.2|	UBQLN2	0.368105819277122	11.6509054452034	3.97279044506041	0.000177550435850922	0.00905406532611433	0.599999267920718
101540	Homo sapiens translocation associated membrane protein 1 (TRAM1), mRNA	gi|31543822|ref|NM_014294.3|	TRAM1	0.158702506310942	9.28238472434508	3.97073164210873	0.000178793237622982	0.00910023844927844	0.593541691855004
206104				-0.174338547949682	9.18880743578534	-3.96532356816971	0.000182097802466617	0.00925097988576169	0.576588499908239
201082	Sus scrofa matrix Gla protein (MGP), mRNA	gi|47523039|ref|NM_214116.1|	MGP	-0.183595552187583	9.093606637411	-3.96345458802732	0.000183253420940353	0.00929218850241908	0.570732871683491
201168	Homo sapiens hypothetical protein FLJ10847 (FLJ10847), mRNA	gi|22907059|ref|NM_018242.2|	FLJ10847	-0.182387836548453	8.95990780930785	-3.96258499214584	0.000183793505068656	0.00930208929218024	0.56800894246064
216832	Homo sapiens coactivator-associated arginine methyltransferase 1 (CARM1), mRNA	gi|40288287|ref|NM_199141.1|	CARM1	0.214262145842262	9.68857310233612	3.96191000492435	0.000184213777029621	0.00930590046657499	0.565894855519606
101902	Homo sapiens origin recognition complex, subunit 2-like (yeast) (ORC2L), mRNA	gi|32454751|ref|NM_006190.3|	ORC2L	-0.292898721196045	9.53475962362898	-3.95962817231361	0.000185641380604515	0.00936048950128488	0.55874967374268
221112	Homo sapiens zinc finger protein 653 (ZNF653), mRNA	gi|20270322|ref|NM_138783.1|	ZNF653	0.200690163055627	9.00433779055183	3.95719210181568	0.000187177215836919	0.0094027794681876	0.551124264380099
207351	Bos taurus neurofilament, light polypeptide (NEFL), mRNA	gi|27806522|ref|NM_174121.1|	NEFL	-0.172361552518784	8.93868634357904	-3.95610709534499	0.000187865188665468	0.00940592385132186	0.54772887995506
218828	Homo sapiens hypothetical protein MGC3121 (MGC3121), mRNA	gi|31543177|ref|NM_024031.2|	MGC3121	0.166530270537392	11.7860811676522	3.95599380215292	0.000187937164733929	0.00940592385132186	0.54737437631316
208486	Homo sapiens hypothetical protein MGC26647 (MGC26647), mRNA	gi|34303950|ref|NM_152706.2|	MGC26647	0.189735485682492	8.80057635406985	3.95482037917594	0.00018868421015113	0.00942582454266089	0.543703000933788
100542	Homo sapiens nuclease sensitive element binding protein 1 (NSEP1), mRNA	gi|34098945|ref|NM_004559.2|	NSEP1	0.298467494940123	11.8455985732612	3.9532003115323	0.000189720297735150	0.00946006423605063	0.538635257325862
102959	Homo sapiens cofilin 2 (muscle) (CFL2), transcript variant 2, mRNA	gi|33946277|ref|NM_138638.1|	CFL2	0.153187575599832	9.8094371395139	3.95212196959507	0.000190412961937101	0.00947708498379193	0.535262785276782
101827	Homo sapiens karyopherin alpha 2 (RAG cohort 1, importin alpha 1) (KPNA2), mRNA	gi|62388891|ref|NM_002266.2|	KPNA2	0.228613663159732	11.3956373912102	3.95101374217781	0.000191127354698828	0.0094951225052589	0.531797427470468
218053				-0.140159012195344	8.72152170712278	-3.94838265927791	0.000192833751174993	0.0095284828323434	0.523572551700715
204033	Homo sapiens RAS guanyl releasing protein 3 (calcium and DAG-regulated) (RASGRP3), mRNA	gi|24762238|ref|NM_170672.1|	RASGRP3	-0.230893223556108	9.41976138259782	-3.94837569155161	0.000192838289489702	0.0095284828323434	0.523550774698852
214538	Homo sapiens chromosome 11 open reading frame 15 (C11orf15), mRNA	gi|11034854|ref|NM_020644.1|	C11orf15	0.272530492982436	10.9840749855554	3.94834462246924	0.000192858527078125	0.0095284828323434	0.5234536713595
206183	Homo sapiens lysophospholipase I (LYPLA1), mRNA	gi|20302148|ref|NM_006330.2|	LYPLA1	0.138634332516421	9.00947819460936	3.94709459139812	0.000193674459585810	0.00955130205079853	0.51954720690193
216969	Homo sapiens vacuolar protein sorting 39 (yeast) (VPS39), mRNA	gi|54234023|ref|NM_015289.2|	VPS39	-0.169064922984695	8.81213742427851	-3.94451481950588	0.000195368852165676	0.00961728130660816	0.511487546727824
211064	PREDICTED: Rattus norvegicus similar to RIKEN cDNA 1700095F04 (LOC366158), mRNA	gi|62645552|ref|XM_575205.1|	LOC366158	0.175693638880232	9.76045212844735	3.93962212230195	0.000198621572894556	0.00975316919466954	0.496210678428708
101864				-0.196995920183503	10.1656447819406	-3.93851205309665	0.000199366767433115	0.00975316919466954	0.492746219920547
206722	Homo sapiens solute carrier family 1 (neuronal/epithelial high affinity glutamate transporter, system Xag), member 1 (SLC1A1), mRNA	gi|31543625|ref|NM_004170.3|	SLC1A1	-0.187761657309866	8.8863455441436	-3.93818885886826	0.000199584233531918	0.00975316919466954	0.491737661783054
202406	Homo sapiens spermatogenesis associated 6 (SPATA6), mRNA	gi|9506602|ref|NM_019073.1|	SPATA6	0.216849488582535	9.53766489467145	3.9381322918975	0.000199622318893513	0.00975316919466954	0.491561144371414
205779	PREDICTED: Homo sapiens hypothetical protein LOC283152 (LOC283152), mRNA	gi|42659608|ref|XM_378314.1|	LOC283152	-0.143402881870808	8.68573914994916	-3.93766518958913	0.000199937076091795	0.00975316919466954	0.490103608980166
219938	Homo sapiens G protein-coupled receptor, family C, group 5, member D (GPRC5D), mRNA	gi|8923704|ref|NM_018654.1|	GPRC5D	-0.18207714809536	8.99927595894934	-3.93645565656826	0.000200754337895888	0.00977535924021566	0.486329897676465
209137	Homo sapiens UDP-N-acetyl-alpha-D-galactosamine:polypeptide N-acetylgalactosaminyltransferase-like 5 (GALNTL5), mRNA	gi|34222191|ref|NM_145292.2|	GALNTL5	0.217977783401542	10.1739365024175	3.9335158956974	0.000202754086133064	0.00983933283882195	0.477160857515528
207159	Homo sapiens tuftelin 1 (TUFT1), mRNA	gi|9910595|ref|NM_020127.1|	TUFT1	-0.167150094648260	8.9267583408187	-3.93314664328689	0.000203006615531465	0.00983933283882195	0.476009462868086
208742	Homo sapiens likely ortholog of mouse spermatogenic Zip 1 (SPZ1), mRNA	gi|24432021|ref|NM_032567.2|	SPZ1	-0.166086806939773	8.4914345487868	-3.93291910045999	0.000203162381050705	0.00983933283882195	0.475299976615381
101589	Homo sapiens SEC24 related gene family, member D (S. cerevisiae) (SEC24D), mRNA	gi|7662658|ref|NM_014822.1|	SEC24D	-0.21363104167822	9.8441467842228	-3.9321420702988	0.00020369516654646	0.00984745665368694	0.472877358358519
210036	Sus scrofa whey acidic protein (WAP), mRNA	gi|47523173|ref|NM_213841.1|	WAP	-0.192714083754756	9.21690260433455	-3.93086834902783	0.000204571421842175	0.00987212643222632	0.468906790401628
207466	Homo sapiens killer cell lectin-like receptor subfamily C, member 3 (KLRC3), transcript variant NKG2-H, mRNA	gi|7262385|ref|NM_007333.1|	KLRC3	-0.159100355382272	8.98315062414919	-3.93018343674538	0.000205044102229555	0.0098772673245437	0.466772038688029
212243	Homo sapiens PHD finger protein 20-like 1 (PHF20L1), transcript variant 1, mRNA	gi|39653326|ref|NM_016018.3|	PHF20L1	0.154098676529909	9.31347561532576	3.92761860062996	0.000206823515774332	0.00994522488685988	0.458779904746277
101532				-0.316847939140998	9.78513375077052	-3.92620984220247	0.000207807174274214	0.00995494975491477	0.454391507618353
214480	Homo sapiens crystallin, gamma B (CRYGB), mRNA	gi|13376999|ref|NM_005210.2|	CRYGB	0.164657369192921	8.79909379257768	3.92547023965387	0.00020832539500271	0.00995494975491477	0.452087969366891
201378	Homo sapiens argininosuccinate lyase (ASL), mRNA	gi|31541963|ref|NM_000048.2|	ASL	-0.233666683632950	11.5554585281604	-3.92546962843864	0.000208325823778493	0.00995494975491477	0.452086065808288
216658	Homo sapiens KIBRA protein (KIBRA), mRNA	gi|29789057|ref|NM_015238.1|	KIBRA	0.370873973216096	13.2781570116616	3.92521876969240	0.0002085018761687	0.00995494975491477	0.451304810720235
