# Supplementary material for: Gene expression profiles in testis of pigs with extreme high and low levels of androstenone
Source: BMC Genomics. 2007 Nov 7;8:405. doi: 10.1186/1471-2164-8-405 (PMC2204014; doi:10.1186/1471-2164-8-405)
Supplement: Additional file 3 — Microarray results analysed using Limma, Norwegian Landrace. Gene profiling was done using 30 arrays and the cut-off for differentially expressed genes was a p-value of 0.01 after FDR correction. A positive t-statistics indicates up-regulation in animals with high androstenone values and vice versa. M-values are fold changes. The clone names are sequences with a hit to human, mouse or pig genes. Some genes are represented by several different clones on the array and may therefore show up more than once in the table, while some have no hits to the abovementioned species. [file 1471-2164-8-405-S3.txt]

ID	Name	gene_id	gene_symbol	M	A	t	P.Value	adj.P.Val	B
214052	Sus scrofa carbonyl reductase/NADP-retinol dehydrogenase (DHRS4), mRNA	gi|47522859|ref|NM_214019.1|	DHRS4	1.10640971054036	11.5298932853509	8.9159939696182	7.20612600885167e-13	1.94392455214783e-08	18.4458623337700
213358	Homo sapiens microtubule-associated protein 1 light chain 3 alpha (MAP1LC3A), transcript variant 1, mRNA	gi|31563519|ref|NM_032514.2|	MAP1LC3A	0.804681405899691	11.5229086066264	8.69210292209039	1.78666782908802e-12	2.40985756787392e-08	17.6185052020851
210231	Homo sapiens ferritin, light polypeptide (FTL), mRNA	gi|56682960|ref|NM_000146.3|	FTL	0.883753905073413	12.3217502839667	8.58440928371948	2.76761750134292e-12	2.48864165720755e-08	17.2191781129806
103463	Sus scrofa cytochrome P450 17A1 (CYP17A1), mRNA	gi|47523907|ref|NM_214428.1|	CYP17A1	1.27754113817742	12.3730579668930	8.40911165719295	5.64837472934647e-12	3.05614638097081e-08	16.5674894536302
209574	PREDICTED: Homo sapiens KIAA1423 (KIAA1423), mRNA	gi|51465458|ref|XM_376550.2|	KIAA1423	0.466358791212638	10.2830817004829	8.40840885673589	5.66456550446844e-12	3.05614638097081e-08	16.5648728080598
215500	Homo sapiens ferritin, light polypeptide (FTL), mRNA	gi|56682960|ref|NM_000146.3|	FTL	0.819976679146383	12.6404401379242	8.34669222938707	7.28378966216422e-12	3.27479183210903e-08	16.3349777669338
210851	Homo sapiens ferritin, light polypeptide (FTL), mRNA	gi|56682960|ref|NM_000146.3|	FTL	0.910141167594001	12.0495054844443	8.23699321424734	1.13909985648258e-11	4.38976538978203e-08	15.9258232352057
211570	PREDICTED: Canis familiaris similar to hypothetical protein (LOC475155), mRNA	gi|57095569|ref|XM_532385.1|	LOC475155	0.488115938150413	13.0515728960657	8.00278819000613	2.96195823602027e-11	9.98772317186034e-08	15.0503513467331
217877	Homo sapiens ferritin, light polypeptide (FTL), mRNA	gi|56682960|ref|NM_000146.3|	FTL	0.837926242466942	12.6894521736646	7.83527002481033	5.86967568516305e-11	1.75933745869954e-07	14.4228881984678
218005				0.901996497537715	12.7643533496157	7.80168743965653	6.73236100840256e-11	1.81612170562667e-07	14.2970035366813
220047	Homo sapiens cell division cycle associated 7 (CDCA7), transcript variant 1, mRNA	gi|22027512|ref|NM_031942.3|	CDCA7	-0.524329664574634	10.4812826405923	-7.73074401302044	8.99439296766505e-11	2.20575222450666e-07	14.0309880848335
203529	Homo sapiens cystatin F (leukocystatin) (CST7), mRNA	gi|20302138|ref|NM_003650.2|	CST7	0.727444231277814	11.2481907223709	7.61053335791088	1.46930205326042e-10	3.30299101572942e-07	13.5800375517301
211448	Homo sapiens golgi phosphoprotein 3-like (GOLPH3L), mRNA	gi|29826327|ref|NM_018178.3|	GOLPH3L	0.778461356222487	12.62455761189	7.53999162516117	1.95952030692331e-10	4.06615536919718e-07	13.3153373114504
213434	Homo sapiens eukaryotic translation elongation factor 1 alpha 1 (EEF1A1), mRNA	gi|25453469|ref|NM_001402.4|	EEF1A1	0.884472557122826	12.5009200503941	7.48344306577019	2.46806893985569e-10	4.75561626582479e-07	13.1031268287530
213869	Homo sapiens PRA1 domain family, member 2 (PRAF2), mRNA	gi|6005793|ref|NM_007213.1|	PRAF2	0.25807981515939	11.2387756451366	7.12942959060596	1.04416377223291e-09	1.79040410260443e-06	11.7751496901257
105119	Sus scrofa steroidogenic acute regulatory protein (STAR), mRNA	gi|56711333|ref|NM_213755.2|	STAR	0.378312665437913	9.86133902005887	7.12528275507092	1.06192414152101e-09	1.79040410260443e-06	11.7596077825824
100252	Rattus norvegicus ras homolog gene family, member Q (Rhoq), mRNA	gi|16758285|ref|NM_053522.1|	Rhoq	0.329706278746496	9.87010445833343	6.8887114366395	2.77513167850185e-09	4.40364424466271e-06	10.8739699878196
209883				0.441770214818958	10.4491465056090	6.74817172348288	4.90189324829595e-09	7.34630401477953e-06	10.3490817717186
211898	Homo sapiens POU domain, class 3, transcription factor 2 (POU3F2), mRNA	gi|51702520|ref|NM_005604.2|	POU3F2	0.541072396775125	10.3992977324064	6.7197018601591	5.49964889372897e-09	7.8083436082754e-06	10.2428955997183
102025	Sus scrofa cytochrome b-5 (CYB5), mRNA	gi|48976128|ref|NM_001001770.1|	CYB5	0.396885790180094	11.1703994115847	6.67509038398403	6.58534802451153e-09	8.88231741546115e-06	10.0766131162226
209731	Sus scrofa ferritin heavy-chain (FTH1), mRNA	gi|47522775|ref|NM_213975.1|	FTH1	0.421129941680390	12.1041066185889	6.43144974698037	1.75576096965722e-08	2.15288217806696e-05	9.17118442184426
201622	Homo sapiens hypothetical protein LOC285016 (LOC285016), mRNA	gi|50897285|ref|NM_001002919.1|	LOC285016	0.601807445202476	10.1699245589409	6.3731979518987	2.21763035595039e-08	2.60099115139642e-05	8.95548866522486
101322	Sus scrofa ferredoxin (FDX1), mRNA	gi|47522945|ref|NM_214065.1|	FDX1	0.419614936972931	10.2565160723608	6.35462842483317	2.38883017514450e-08	2.68504511686241e-05	8.886800654086
206784	Sus scrofa ferritin heavy-chain (FTH1), mRNA	gi|47522775|ref|NM_213975.1|	FTH1	0.345036788981480	11.4885704026628	6.19362446659178	4.54388636505025e-08	4.90303514334382e-05	8.29282925141166
209887				0.37814365910818	11.8486979370105	6.16928485641711	5.00626297948843e-08	5.19419038979538e-05	8.20329940573204
215969	Homo sapiens N-acetylglucosamine-1-phosphotransferase, gamma subunit (GNPTG), mRNA	gi|42476109|ref|NM_032520.3|	GNPTG	0.362065053887739	12.7545129922901	6.14141846051642	5.59312440394065e-08	5.4961098339788e-05	8.10088754249263
211014	Homo sapiens elastin microfibril interfacer 2 (EMILIN2), mRNA	gi|60498977|ref|NM_032048.2|	EMILIN2	0.235305500361379	10.9922708810942	6.13595878906218	5.71585024391717e-08	5.4961098339788e-05	8.08083424495155
211919				0.39260139603373	9.70925485381597	6.12761927004311	5.90848106410829e-08	5.4961098339788e-05	8.05021070855753
210951	Sus scrofa ferritin heavy-chain (FTH1), mRNA	gi|47522775|ref|NM_213975.1|	FTH1	0.400938190077312	11.7180904391264	6.06637975208897	7.53440596217333e-08	6.77493784118626e-05	7.82561345251631
105008	Sus scrofa cytochrome P450 19A2 (CYP19A2), mRNA	gi|47523909|ref|NM_214430.1|	CYP19A2	0.338228308178856	9.96978136949675	6.0040639864602	9.64335661191031e-08	8.16188998437196e-05	7.59759554747047
210738	Sus scrofa ferritin heavy-chain (FTH1), mRNA	gi|47522775|ref|NM_213975.1|	FTH1	0.423711712371145	12.8275825576261	5.99537420021697	9.9805272149594e-08	8.16188998437196e-05	7.56584280867596
201823	Sus scrofa cytochrome b-5 (CYB5), mRNA	gi|48976128|ref|NM_001001770.1|	CYB5	0.45427981501319	10.3573368957043	5.99527308574513	9.98451844173617e-08	8.16188998437196e-05	7.56547339776849
100826	Homo sapiens chromosome 15 open reading frame 24 (C15orf24), mRNA	gi|56676383|ref|NM_020154.2|	C15orf24	-0.229946612492563	11.0091889939186	-5.97596388121161	1.07763898937148e-07	8.39079515900814e-05	7.49495664994214
101872	Homo sapiens anthrax toxin receptor 1 (ANTXR1), transcript variant 1, mRNA	gi|14149903|ref|NM_032208.1|	ANTXR1	0.339297297881657	9.49509515341423	5.97338770985046	1.08866336953323e-07	8.39079515900814e-05	7.4855526761493
211040	Sus scrofa cytochrome P450 11A1 (CYP11A1), mRNA	gi|47523911|ref|NM_214427.1|	CYP11A1	0.478948347623757	9.93259946648321	5.93147537288858	1.28452810201981e-07	9.62539724446845e-05	7.33269661264759
103622	Homo sapiens chaperonin containing TCP1, subunit 4 (delta) (CCT4), mRNA	gi|38455426|ref|NM_006430.2|	CCT4	0.222495462153509	11.2731265672689	5.90135481821988	1.44644502893080e-07	0.000102781128008429	7.22301119208233
211683	Sus scrofa ferritin heavy-chain (FTH1), mRNA	gi|47522775|ref|NM_213975.1|	FTH1	0.389985803245744	12.1821763622845	5.90111076258084	1.44783617449596e-07	0.000102781128008429	7.22212302831006
209678	Homo sapiens parvin, gamma (PARVG), mRNA	gi|51477697|ref|NM_022141.4|	PARVG	0.354033284060795	9.09971162252809	5.8638595796133	1.67645286276976e-07	0.000115958954938659	7.0866696453466
211043	Homo sapiens testis expressed sequence 261 (TEX261), mRNA	gi|42518075|ref|NM_144582.2|	TEX261	0.321350705930801	9.87866013120973	5.80288940938514	2.13000440557066e-07	0.000143647497111685	6.86545534767187
100650	Homo sapiens brain expressed, X-linked 1 (BEX1), mRNA	gi|15147227|ref|NM_018476.2|	BEX1	0.4100377133531	10.1983673557549	5.75099534480443	2.61013253449861e-07	0.000171733988416181	6.67766566164159
102207	PREDICTED: Homo sapiens similar to RUN and FYVE domain-containing 2; Run- and FYVE-domain containing protein (LOC441022), mRNA	gi|51464441|ref|XM_496700.1|	LOC441022	0.322186347688805	10.0851286946229	5.7204716150704	2.94095807104496e-07	0.000188893535534545	6.56742909994734
202502	Homo sapiens a disintegrin and metalloproteinase domain 5 (ADAM5) on chromosome 8	gi|32452934|ref|NR_001448.1|	ADAM5	0.265142092011182	9.87304532910836	5.70785934311515	3.08944891271147e-07	0.000192625592717702	6.52192853270297
221253	Homo sapiens adaptor-related protein complex 1, mu 2 subunit (AP1M2), mRNA	gi|14916516|ref|NM_005498.3|	AP1M2	0.27711056589479	11.6622732484204	5.70354890977177	3.14187651229942e-07	0.000192625592717702	6.5063846351428
210077	Sus scrofa cytochrome P450 2C49 (CYP2C49), mRNA	gi|47523893|ref|NM_214420.1|	CYP2C49	0.211091225767380	10.5121150135913	5.69205348816166	3.28602911765383e-07	0.000196986492172955	6.46494744195367
201085				0.287998980856636	10.8407593988697	5.66433288065779	3.66105666370289e-07	0.000214697096869672	6.36512395556914
211785	Homo sapiens zinc finger, DHHC domain containing 14 (ZDHHC14), mRNA	gi|24371271|ref|NM_153746.1|	ZDHHC14	0.345576636569731	10.4489437734811	5.64386046965601	3.96485613998904e-07	0.000227565870707116	6.29149381192931
104944	Homo sapiens GTP cyclohydrolase 1 (dopa-responsive dystonia) (GCH1), mRNA	gi|4503948|ref|NM_000161.1|	GCH1	-0.593186670891171	10.8738334951273	-5.62548359478228	4.25866993461911e-07	0.000239337250325594	6.22546812429794
201672				0.292825579512777	10.3155526378577	5.60230501083982	4.66005249272347e-07	0.000256550155191241	6.14228325362984
102125	Homo sapiens hypothetical protein HSPC138 (HSPC138), mRNA	gi|21361534|ref|NM_016401.2|	HSPC138	0.209339378945338	9.68833128672176	5.59544650538441	4.78582005134808e-07	0.000258204563410331	6.11768903918822
211821	Homo sapiens phosphatidylserine receptor (PTDSR), mRNA	gi|23943859|ref|NM_015167.1|	PTDSR	0.725576881119835	11.9200817022592	5.52586456534291	6.26692669238214e-07	0.000331483557752354	5.86870177206994
204992				0.415451170427968	10.3796350335052	5.50160709965862	6.88292466665944e-07	0.000357064953476548	5.78213236560964
202380	Homo sapiens protein phosphatase 1, regulatory (inhibitor) subunit 2 pseudogene 3 (PPP1R2P3) on chromosome 5	gi|52353309|ref|NR_002168.1|	PPP1R2P3	0.422487097757754	9.6986677411282	5.48795562107565	7.255446174803e-07	0.000366704018408928	5.73346730444274
213748	PREDICTED: Homo sapiens hypothetical protein LOC284106 (LOC284106), mRNA	gi|42661145|ref|XM_375449.1|	LOC284106	0.221087695406756	14.3354114061228	5.48067512969631	7.46216829761278e-07	0.000366704018408928	5.70752971729434
103177	Sus scrofa cytochrome b-5 (CYB5), mRNA	gi|48976128|ref|NM_001001770.1|	CYB5	0.566190910030864	12.2604703063287	5.48017630456544	7.47654248683683e-07	0.000366704018408928	5.70575300611342
103075	Homo sapiens emopamil binding protein (sterol isomerase) (EBP), mRNA	gi|5729809|ref|NM_006579.1|	EBP	0.226871059873159	9.50291143800195	5.46318514365752	7.98279256643143e-07	0.000384542521914383	5.64526565020987
210827	Sus scrofa membrane-associated protein 17 (MAP17), mRNA	gi|48976126|ref|NM_001001769.1|	MAP17	0.269106173276496	10.6091619307395	5.4574189192753	8.16215649261138e-07	0.000386284795692429	5.6247523232426
213497	Homo sapiens NADH dehydrogenase (ubiquinone) 1, subcomplex unknown, 1, 6kDa (NDUFC1), mRNA	gi|34850063|ref|NM_002494.2|	NDUFC1	0.271370448389954	12.2379085828908	5.45067307030491	8.37703617010083e-07	0.000389618840904552	5.60076306787255
104615	Homo sapiens superoxide dismutase 1, soluble (amyotrophic lateral sclerosis 1 (adult)) (SOD1), mRNA	gi|48762945|ref|NM_000454.4|	SOD1	0.267696406668202	10.8217954282679	5.44098639672527	8.69536957819658e-07	0.000397569982612595	5.56633300887898
103619	Homo sapiens glucan (1,4-alpha-), branching enzyme 1 (glycogen branching enzyme, Andersen disease, glycogen storage disease type IV) (GBE1), mRNA	gi|4557618|ref|NM_000158.1|	GBE1	0.290747379896184	10.7114786049625	5.39976598477116	1.01885608047937e-06	0.000458077693783526	5.42004996885279
214976	Homo sapiens cyclin M2 (CNNM2), transcript variant 1, mRNA	gi|40068052|ref|NM_017649.3|	CNNM2	0.181112489013567	10.4061696128622	5.37852665490601	1.10537626118752e-06	0.000488830000357286	5.34482327091426
216693	Homo sapiens calcium/calmodulin-dependent protein kinase (CaM kinase) II beta (CAMK2B), transcript variant 5, mRNA	gi|26051211|ref|NM_172081.1|	CAMK2B	-0.404074325385702	10.6801050447818	-5.35459878494752	1.21152913505971e-06	0.000524525389563477	5.26019646677481
101799	Homo sapiens sarcolemma associated protein (SLMAP), mRNA	gi|56550042|ref|NM_007159.2|	SLMAP	0.298028555074571	10.1237259126605	5.35171499220773	1.22498144804638e-06	0.000524525389563477	5.25000606244049
100935	Homo sapiens ADP-ribosylation-like factor 6 interacting protein 6 (ARL6IP6), mRNA	gi|37059759|ref|NM_152522.2|	ARL6IP6	0.246000072058512	10.3725770146494	5.34389045383867	1.26222617013590e-06	0.000532028330712281	5.22236628484007
203697	Homo sapiens hypothetical protein MGC40579 (MGC40579), mRNA	gi|22749520|ref|NM_152776.1|	MGC40579	0.394194633542638	10.4676757733796	5.33296744800526	1.31608919037825e-06	0.000546197261532979	5.18380501342812
101031	Mus musculus RIKEN cDNA B230380D07 gene (B230380D07Rik), mRNA	gi|27370135|ref|NM_172772.1|	B230380D07Rik	0.354103612932695	10.2097491015077	5.3275152579586	1.34381452225108e-06	0.000549253644730985	5.1645676312817
209872	Homo sapiens aldo-keto reductase family 1, member C4 (chlordecone reductase; 3-alpha hydroxysteroid dehydrogenase, type I; dihydrodiol dehydrogenase 4) (AKR1C4), mRNA	gi|24497584|ref|NM_001818.2|	AKR1C4	0.634111037750691	11.5336306559781	5.31383825851988	1.41591794128242e-06	0.000570086602746786	5.11634061535351
102689	Homo sapiens sulfotransferase family, cytosolic, 2A, dehydroepiandrosterone (DHEA)-preferring, member 1 (SULT2A1), mRNA	gi|29540544|ref|NM_003167.2|	SULT2A1	0.325702595927627	9.94349926043894	5.29852738991767	1.50115442305120e-06	0.000595516789944546	5.06240461383217
214972	PREDICTED: Pan troglodytes similar to Bax inhibitor-1 (BI-1) (Testis enhanced gene transcript) (LOC451883), mRNA	gi|55637962|ref|XM_509049.1|	LOC451883	0.269263635828302	9.88780215384923	5.29149062196474	1.54200206421440e-06	0.00060285576353982	5.037634659495
209191	PREDICTED: Homo sapiens chromosome 20 open reading frame 50 (C20orf50), mRNA	gi|51475181|ref|XM_046437.7|	C20orf50	0.341604607127336	10.3233113013092	5.28139601042271	1.60251510366954e-06	0.000617563534808423	5.00212151357680
101010	Homo sapiens NADH dehydrogenase (ubiquinone) flavoprotein 1, 51kDa (NDUFV1), mRNA	gi|20149567|ref|NM_007103.2|	NDUFV1	0.19458965983465	10.0941597197934	5.25009290167746	1.80539727821754e-06	0.00068594925319995	4.89215247957737
217625	Homo sapiens leucine rich repeat neuronal 1 (LRRN1), mRNA	gi|34222384|ref|NM_020873.3|	LRRN1	0.235295694336992	11.0950718154909	5.23919969488911	1.88175841325806e-06	0.00070287184148564	4.85394022170897
100267	Homo sapiens transducer of ERBB2, 1 (TOB1), mRNA	gi|22035666|ref|NM_005749.2|	TOB1	0.252477542566572	9.72168263656727	5.23404891325553	1.91896195026356e-06	0.00070287184148564	4.83588196805593
204605	Homo sapiens maltase-glucoamylase (alpha-glucosidase) (MGAM), mRNA	gi|4758711|ref|NM_004668.1|	MGAM	-0.273446988312365	10.5998988916602	-5.22965563607654	1.95126456273682e-06	0.00070287184148564	4.82048464536039
100575	Sus scrofa 17beta-estradiol dehydrogenase (HSD17B4), mRNA	gi|47523669|ref|NM_214306.1|	HSD17B4	0.261639172268361	10.7706956194989	5.2292655022665	1.95415881195963e-06	0.00070287184148564	4.81911755613981
104294	Homo sapiens sarcoglycan, epsilon (SGCE), mRNA	gi|10835046|ref|NM_003919.1|	SGCE	0.223162478155925	10.8734112198193	5.21042355052929	2.09907614659070e-06	0.000745061554347774	4.75313748185056
214602	Homo sapiens acetyl-Coenzyme A carboxylase alpha (ACACA), transcript variant 2, mRNA	gi|38679976|ref|NM_198839.1|	ACACA	0.293509575703116	12.0218680579024	5.1718253846757	2.42968576551221e-06	0.000851210431304642	4.61825449845537
100781	Homo sapiens protein kinase, AMP-activated, beta 2 non-catalytic subunit (PRKAB2), mRNA	gi|46877069|ref|NM_005399.3|	PRKAB2	0.267458417533395	10.3071193697197	5.1548773882078	2.59053360218226e-06	0.000895926082723956	4.559149037131
204606				-0.229024042287514	10.8267856274768	-5.14610137193457	2.67788631950798e-06	0.000914413434874016	4.5285721787648
100545	Homo sapiens isopentenyl-diphosphate delta isomerase (IDI1), mRNA	gi|40018632|ref|NM_004508.2|	IDI1	0.26560572853847	10.2218015771900	5.09170175877099	3.28756327217219e-06	0.00110856633537646	4.33948693823881
210439	Homo sapiens FK506 binding protein 1A, 12kDa (FKBP1A), transcript variant 12B, mRNA	gi|17149837|ref|NM_000801.2|	FKBP1A	0.233008687326099	11.2527060758508	5.08604245173341	3.35831793711172e-06	0.00111844425520402	4.31986114295731
101524	Sus scrofa alpha-1,3-galactosyltransferase (GGTA1), mRNA	gi|47523219|ref|NM_213810.1|	GGTA1	0.273637110474218	10.2309757128536	5.06471594218989	3.63862205844074e-06	0.00119701791034753	4.24598098531931
103263	Homo sapiens retinol dehydrogenase 12 (all-trans and 9-cis) (RDH12), mRNA	gi|22748934|ref|NM_152443.1|	RDH12	0.296820396396466	11.4190048639101	5.05190101535898	3.81795850368724e-06	0.00123500304841350	4.20164643537861
201437	PREDICTED: Homo sapiens hypothetical protein MGC40489 (MGC40489), mRNA	gi|51474327|ref|XM_373742.3|	MGC40489	-0.239243354999704	9.00690590147938	-5.04610784104687	3.90184791461177e-06	0.00123500304841350	4.18161910979598
219641	Homo sapiens Ras association (RalGDS/AF-6) domain family 4 (RASSF4), transcript variant 1, mRNA	gi|30474868|ref|NM_032023.3|	RASSF4	0.294476161711651	10.5756072646645	5.04572704082863	3.90742504298292e-06	0.00123500304841350	4.18030298516665
218092	Homo sapiens procollagen C-endopeptidase enhancer (PCOLCE), mRNA	gi|7262388|ref|NM_002593.2|	PCOLCE	0.329964665545638	12.8933494424503	5.04370212189785	3.937213158495e-06	0.00123500304841350	4.1733051148963
214348	Homo sapiens glycerol-3-phosphate dehydrogenase 1-like (GPD1L), mRNA	gi|34222096|ref|NM_015141.2|	GPD1L	0.204662531432299	10.4156356352690	5.02113762265309	4.28459323633359e-06	0.00132851939245213	4.09540165416882
210245	Homo sapiens complement component 1, r subcomponent (C1R), mRNA	gi|31542249|ref|NM_001733.2|	C1R	0.22127791100356	10.7808461267195	5.0124917036221	4.42551038757963e-06	0.00135662009335623	4.06558931366869
209875	Sus scrofa scavenger receptor class B member 1 (SCARB1), mRNA	gi|47522761|ref|NM_213967.1|	SCARB1	0.252676481055778	10.2169661661430	4.99230797319524	4.7723926552731e-06	0.00144651757605221	3.99607463764628
105364	Homo sapiens tumor necrosis factor, alpha-induced protein 6 (TNFAIP6), mRNA	gi|26051242|ref|NM_007115.2|	TNFAIP6	0.240515208034219	9.55921775635559	4.98474968795043	4.90903229215282e-06	0.00147140061236794	3.9700728073113
212682	Homo sapiens sulfotransferase family, cytosolic, 2B, member 1 (SULT2B1), transcript variant 2, mRNA	gi|31563385|ref|NM_177973.1|	SULT2B1	0.205752703519794	10.2755017952295	4.97881265545625	5.01904352656303e-06	0.00148784305684136	3.94965975815589
102760				0.309792331122108	9.8980390478951	4.97043504235086	5.17839615522377e-06	0.00151839581177518	3.92087247337654
101913	Homo sapiens heat shock 60kDa protein 1 (chaperonin) (HSPD1), nuclear gene encoding mitochondrial protein, transcript variant 1, mRNA	gi|41399283|ref|NM_002156.4|	HSPD1	0.26485958165395	10.4111739202656	4.96384997623065	5.30712101830024e-06	0.00153940749021148	3.89825887718308
214601	Homo sapiens serine/threonine kinase 19 (STK19), transcript variant 1, mRNA	gi|4759179|ref|NM_004197.1|	STK19	0.29789497137886	10.2289844172633	4.94776948099343	5.63477637979112e-06	0.00159542264612260	3.84308977398618
101632	Homo sapiens nuclear receptor coactivator 2 (NCOA2), mRNA	gi|5729857|ref|NM_006540.1|	NCOA2	0.286596171279620	9.44474283361911	4.94763770418969	5.63754163265888e-06	0.00159542264612260	3.84263798189351
210848	Homo sapiens annexin A7 (ANXA7), transcript variant 1, mRNA	gi|4809277|ref|NM_001156.2|	ANXA7	0.182323397380966	10.3181550508538	4.94573293835229	5.67766066235802e-06	0.00159542264612260	3.83610812256751
221285	Homo sapiens serine (or cysteine) proteinase inhibitor, clade B (ovalbumin), member 3 (SERPINB3), mRNA	gi|5902071|ref|NM_006919.1|	SERPINB3	0.225095916681152	11.1092780243536	4.94250177949784	5.74635700172531e-06	0.00159807965441796	3.82503357328511
219203	Homo sapiens peroxiredoxin 2 (PRDX2), nuclear gene encoding mitochondrial protein, transcript variant 1, mRNA	gi|33188450|ref|NM_005809.4|	PRDX2	0.324856060318063	10.2900257688526	4.92265299628984	6.18656082201084e-06	0.00170294555851596	3.75707020222895
216273				0.256849840895363	10.3447284125260	4.89566620531372	6.83838922035037e-06	0.00184598663515266	3.66485185767843
217065	Homo sapiens endonuclease G-like 1 (ENDOGL1), mRNA	gi|4826713|ref|NM_005107.1|	ENDOGL1	-0.364023619055878	11.0222839412761	-4.89548165671069	6.84307026672843e-06	0.00184598663515266	3.66422196839665
211482	Homo sapiens ubiquitin-conjugating enzyme E2R 2 (UBE2R2), mRNA	gi|58530887|ref|NM_017811.3|	UBE2R2	0.229333633277433	10.9441122954795	4.87675168477247	7.3348210101784e-06	0.00195905080762943	3.60034702859
101188	Homo sapiens zinc finger, ZZ domain containing 3 (ZZZ3), mRNA	gi|40254867|ref|NM_015534.3|	ZZZ3	0.236741873367274	10.3300156006090	4.86621755202602	7.62640875994895e-06	0.0020169608108665	3.56446874959944
220805	Homo sapiens hypothetical protein MGC16385 (MGC16385), mRNA	gi|49619233|ref|NM_145039.2|	MGC16385	0.215991544201567	10.4106576512191	4.85675709970164	7.89791892042316e-06	0.00206848796890617	3.53227595214583
103641	Homo sapiens proteasome (prosome, macropain) subunit, alpha type, 7 (PSMA7), transcript variant 1, mRNA	gi|23110945|ref|NM_002792.2|	PSMA7	0.184257030498821	9.88110622225689	4.85362985960956	7.989730790086e-06	0.00207241324801307	3.52164030590652
104076	Homo sapiens zinc finger, MYND domain containing 19 (ZMYND19), mRNA	gi|37594445|ref|NM_138462.2|	ZMYND19	0.207425232224392	10.3856087394709	4.83299127842253	8.6223664744626e-06	0.00221520912395336	3.45152408520588
100643	Homo sapiens KIAA1737 (KIAA1737), mRNA	gi|32307174|ref|NM_033426.2|	KIAA1737	-0.228389004357165	8.93526487815946	-4.79928402151469	9.7623651271e-06	0.00245281384853884	3.33729185889986
101800	Homo sapiens lamina-associated polypeptide 1B (LAP1B), mRNA	gi|39753956|ref|NM_015602.2|	LAP1B	0.239801810391519	9.6744936203178	4.79909473504438	9.7691653091042e-06	0.00245281384853884	3.33665137579589
218119	PREDICTED: Homo sapiens similar to Ig kappa chain (LOC440786), mRNA	gi|51475406|ref|XM_496488.1|	LOC440786	-0.141202660474973	12.2009645185088	-4.79768422645996	9.8199842690612e-06	0.00245281384853884	3.33187903265764
212614	Homo sapiens radical S-adenosyl methionine domain containing 1 (RSAD1), mRNA	gi|8922910|ref|NM_018346.1|	RSAD1	0.326030600540456	9.63306122950413	4.76505957125884	1.10701779583083e-05	0.00273971670278279	3.22167111620543
205100	PREDICTED: Pan troglodytes LOC461898 (LOC461898), mRNA	gi|55624381|ref|XM_530813.1|	LOC461898	0.320812286658278	9.75972281383327	4.75326602195782	1.15593209157295e-05	0.00283476582747927	3.18191504228095
210234	Rattus norvegicus asparaginase-like sperm autoantigen (Asrgl1), mRNA	gi|31377474|ref|NM_145089.2|	Asrgl1	0.203399963836973	10.5894046064164	4.7410312005135	1.20890570510765e-05	0.00293796759468323	3.14071857344082
100910	Sus scrofa peroxisome proliferator activated receptor,gamma,coactivator 1 (PPARGC-1), mRNA	gi|47522755|ref|NM_213963.1|	PPARGC-1	-0.172667371183374	11.7152190209898	-4.73381987219028	1.24123132449777e-05	0.00298959430443319	3.11645955580968
205357	Homo sapiens signal peptide, CUB domain, EGF-like 3 (SCUBE3), mRNA	gi|31377567|ref|NM_152753.2|	SCUBE3	0.324685763100236	9.82465066827578	4.71044778639708	1.35190491385571e-05	0.00322734397842228	3.03795152546133
101435	Sus scrofa muscle-specific intermediate filament desmin (LOC396725), mRNA	gi|48374062|ref|NM_001001535.1|	LOC396725	0.39234076050784	10.9911236544468	4.69515914914059	1.42945043616995e-05	0.00338253113737899	2.98669287732542
101022	Sus scrofa alpha-stimulatory subunit of GTP-binding protein (PORGSA1), mRNA	gi|47523681|ref|NM_214312.1|	PORGSA1	0.196546351668013	9.1979355851888	4.68458629699352	1.48559763773974e-05	0.00348482451092758	2.95129005578591
103488	Homo sapiens chromosome 19 open reading frame 10 (C19orf10), mRNA	gi|54112408|ref|NM_019107.3|	C19orf10	0.204569525240614	9.98697548909547	4.68015784043985	1.50974904072716e-05	0.00351094742436689	2.93647253256324
202705				0.228541234584238	9.92953239084732	4.67535058813696	1.53639976745059e-05	0.00354238633561941	2.92039494661344
205847	Homo sapiens G protein-coupled receptor 19 (GPR19), mRNA	gi|5453665|ref|NM_006143.1|	GPR19	-0.190872761641583	9.01773868159031	-4.65699099717972	1.64246972323255e-05	0.00375485281812893	2.85906334049559
104992	Sus scrofa cytochrome b-5 (CYB5), mRNA	gi|48976128|ref|NM_001001770.1|	CYB5	0.348377873695573	10.5782638343345	4.63759243110865	1.76229526823115e-05	0.00398042114223685	2.79438410080248
203509	Homo sapiens cellular repressor of E1A-stimulated genes 1 (CREG1), mRNA	gi|53759126|ref|NM_003851.2|	CREG1	0.225488637316076	9.37071747295338	4.63628825899042	1.77064997430465e-05	0.00398042114223685	2.79004026170359
217150	Homo sapiens TAP binding protein (tapasin) (TAPBP), transcript variant 1, mRNA	gi|27436892|ref|NM_003190.3|	TAPBP	-0.231715477655951	10.6780167842617	-4.62779095807639	1.82603770725190e-05	0.00407100770172127	2.76175224314895
211381	Homo sapiens farnesyl diphosphate synthase (farnesyl pyrophosphate synthetase, dimethylallyltranstransferase, geranyltranstransferase) (FDPS), mRNA	gi|41281370|ref|NM_002004.2|	FDPS	0.165003583936550	11.4146561474014	4.62383825267758	1.85237444998792e-05	0.00409587321007165	2.74860183576954
102291	Homo sapiens procollagen-proline, 2-oxoglutarate 4-dioxygenase (proline 4-hydroxylase), alpha polypeptide I (P4HA1), mRNA	gi|4505564|ref|NM_000917.1|	P4HA1	0.253643936912652	10.3388038622886	4.61178151929268	1.93501497550196e-05	0.00421760811380362	2.70852283722830
207680	Homo sapiens myelin expression factor 2 (MYEF2), mRNA	gi|33620746|ref|NM_016132.2|	MYEF2	0.316273351532701	9.97919337004427	4.61125581565684	1.93869886607224e-05	0.00421760811380362	2.70677642719394
104592	Homo sapiens solute carrier family 2 (facilitated glucose transporter), member 14 (SLC2A14), mRNA	gi|24475843|ref|NM_153449.2|	SLC2A14	0.135325089654493	11.1706353417677	4.58390335837078	2.14009271365856e-05	0.00461849128349227	2.61604197761017
206928	PREDICTED: Bos taurus LOC507190 (LOC507190), partial mRNA	gi|61876415|ref|XM_611205.1|	LOC507190	-0.237056427316039	9.34962566007473	-4.57763918576440	2.18900597862760e-05	0.00468655756186176	2.59529879896305
101343	Homo sapiens chromosome 20 open reading frame 30 (C20orf30), transcript variant 2, mRNA	gi|58331121|ref|NM_001009924.1|	C20orf30	0.216411674649311	10.5680184730981	4.57244941428073	2.23035287183926e-05	0.00469186845569318	2.57812376854915
214541	Homo sapiens homeo box (H6 family) 1 (HMX1), mRNA	gi|9506784|ref|NM_018942.1|	HMX1	0.192991381217451	13.8959007916751	4.57197851858848	2.23414190286899e-05	0.00469186845569318	2.57656585247897
218285	Homo sapiens glyceraldehyde-3-phosphate dehydrogenase (GAPD), mRNA	gi|7669491|ref|NM_002046.2|	GAPD	0.225201408428609	11.0023914754342	4.56881242199638	2.25978090485794e-05	0.00469186845569318	2.56609312320676
216989	Homo sapiens hypothetical protein LOC157697 (LOC157697), mRNA	gi|46409303|ref|NM_207332.1|	LOC157697	-0.250851304703625	8.97365448737753	-4.5686556811341	2.26105760394467e-05	0.00469186845569318	2.56557475126207
103450	Homo sapiens 3-hydroxy-3-methylglutaryl-Coenzyme A synthase 1 (soluble) (HMGCS1), mRNA	gi|54020719|ref|NM_002130.4|	HMGCS1	0.283614107668028	9.92781047358222	4.53332075069805	2.56752797008941e-05	0.00524709352432818	2.44893649793507
209773	PREDICTED: Homo sapiens similar to protein RAKc (LOC439947), mRNA	gi|51468109|ref|XM_495795.1|	LOC439947	0.493066473150787	10.8912307266889	4.52595574894253	2.63631784003099e-05	0.00534716616937413	2.42468093521282
101620	Homo sapiens met proto-oncogene (hepatocyte growth factor receptor) (MET), mRNA	gi|42741654|ref|NM_000245.2|	MET	0.243668011723011	9.39484525402718	4.51595630363128	2.73258988019651e-05	0.00550107049314784	2.39178028709080
215177	Homo sapiens peroxiredoxin 1 (PRDX1), transcript variant 3, mRNA	gi|32455265|ref|NM_181697.1|	PRDX1	0.179440618660903	11.4829222333124	4.51238745059951	2.76777106664391e-05	0.00553062165139156	2.38004657129485
201427	Homo sapiens chromosome 1 open reading frame 19 (C1orf19), mRNA	gi|24308389|ref|NM_052965.1|	C1orf19	-0.233420751498007	8.9914594691676	-4.48754868863435	3.02512369775026e-05	0.00600042182871404	2.29850883497183
203262				0.189171190003273	10.3439259708026	4.48471803886168	3.05588835530626e-05	0.00601720031187895	2.28923092688945
211092	Homo sapiens ATPase, H+ transporting, lysosomal 38kDa, V0 subunit d isoform 1 (ATP6V0D1), mRNA	gi|34335257|ref|NM_004691.3|	ATP6V0D1	-0.303835355729189	11.2087985870749	-4.46817658342111	3.24184236534356e-05	0.0062969527332779	2.23507220017947
209508	Homo sapiens aldo-keto reductase family 1, member C4 (chlordecone reductase; 3-alpha hydroxysteroid dehydrogenase, type I; dihydrodiol dehydrogenase 4) (AKR1C4), mRNA	gi|24497584|ref|NM_001818.2|	AKR1C4	0.241757347069880	9.86217700445573	4.46793407951296	3.24464868744672e-05	0.0062969527332779	2.2342789588693
103973	Homo sapiens retinol dehydrogenase 12 (all-trans and 9-cis) (RDH12), mRNA	gi|22748934|ref|NM_152443.1|	RDH12	0.211183463919068	9.83777389619957	4.46199810327102	3.31408231452356e-05	0.00638576317975625	2.21486885442773
100947	Homo sapiens phosphofructokinase, muscle (PFKM), mRNA	gi|39725712|ref|NM_000289.3|	PFKM	-0.164024179571253	10.6162641062601	-4.45528328411225	3.39436706249385e-05	0.00649407417573292	2.19292765481334
102085	Sus scrofa steroid membrane binding protein (PGRMC1), mRNA	gi|47522661|ref|NM_213911.1|	PGRMC1	0.219291486749707	11.0325848474411	4.4491328503851	3.46955980717541e-05	0.00659118629284252	2.17284524876788
201520	Homo sapiens inosine triphosphatase (nucleoside triphosphate pyrophosphatase) (ITPA), transcript variant 1, mRNA	gi|31657145|ref|NM_033453.2|	ITPA	0.208176724340955	9.30369510336458	4.44688703780922	3.49741753746418e-05	0.00659764583850586	2.16551570991306
101335	Sus scrofa cathepsin K precursor (CTSK), mRNA	gi|47523661|ref|NM_214302.1|	CTSK	0.252795349908734	9.44751876999274	4.44385211963208	3.53540903075093e-05	0.0066229995842734	2.1556137821988
100430	Homo sapiens lactate dehydrogenase B (LDHB), mRNA	gi|22726178|ref|NM_002300.3|	LDHB	-0.19726363749657	10.7229586241462	-4.43435802162493	3.65686401062689e-05	0.00680328024487385	2.12465981661638
216701	Sus scrofa pancreatic elastase II (ELA2), mRNA	gi|47523025|ref|NM_214109.1|	ELA2	0.196356057261497	10.2469743888420	4.42562072956313	3.77221171737726e-05	0.00696980707451842	2.09620300509916
214529	PREDICTED: Homo sapiens chromosome 9 open reading frame 119 (C9orf119), mRNA	gi|51467631|ref|XM_372143.3|	C9orf119	0.241595601303629	10.9934146428405	4.41709976684436	3.88810270903244e-05	0.00713506521624893	2.06847830407338
200154	Homo sapiens zinc finger protein 684 (ZNF684), mRNA	gi|38678533|ref|NM_152373.2|	ZNF684	0.257957478080209	10.2612389944798	4.39370262439487	4.22438111728675e-05	0.00769979087972481	1.99249160582737
218393				0.175141469808303	11.3187383089975	4.37243651339709	4.55439875763985e-05	0.00824560140175119	1.92360622391199
212505	Homo sapiens purine-rich element binding protein A (PURA), mRNA	gi|62530389|ref|NM_005859.3|	PURA	-0.203803412331266	11.0535479425145	-4.36697259142932	4.64314950423662e-05	0.00831321220749665	1.90593538189563
216642	Homo sapiens polymerase (RNA) II (DNA directed) polypeptide F (POLR2F), mRNA	gi|14602451|ref|NM_021974.2|	POLR2F	0.232608536612588	10.6794224738457	4.3661730830274	4.65627585578894e-05	0.00831321220749665	1.90335065790206
210161	Homo sapiens XPA binding protein 1 (XAB1), mRNA	gi|14149628|ref|NM_007266.1|	XAB1	0.193154762722287	9.93270044629707	4.36381963845357	4.69512404793542e-05	0.00831321220749665	1.89574365405321
215078	Homo sapiens male sterility domain containing 2 (MLSTD2), mRNA	gi|50582992|ref|NM_032228.4|	MLSTD2	-0.106342653940875	12.2425113682070	-4.36262215341364	4.71501137213444e-05	0.00831321220749665	1.89187385944728
215234	Homo sapiens chemokine-like factor super family 2 (CKLFSF2), mRNA	gi|31563435|ref|NM_144673.2|	CKLFSF2	0.424867641586963	13.8333935860089	4.35899772014312	4.77570360367566e-05	0.0083655441826464	1.88016450244168
207660				-0.263893967934659	10.4689826344958	-4.35384039271176	4.86337250162283e-05	0.00846415074863081	1.86351160586676
203260				0.260804672078671	10.4974597839609	4.33810310347904	5.14064485007203e-05	0.00888936124843224	1.81275992664575
219953	Homo sapiens protein tyrosine phosphatase, receptor type, E (PTPRE), transcript variant 1, mRNA	gi|40805849|ref|NM_006504.3|	PTPRE	0.188306377367096	10.0582586003355	4.33519621376667	5.19351122677006e-05	0.0089235769970286	1.80339593901504
100718	Homo sapiens adenylate kinase 3 (AK3), mRNA	gi|19923436|ref|NM_016282.2|	AK3	0.302025472116924	11.4129251103781	4.33335370397574	5.2272926874498e-05	0.0089247751605472	1.797462352858
211776	Homo sapiens hypothetical protein FLJ10803 (FLJ10803), mRNA	gi|8922676|ref|NM_018224.1|	FLJ10803	0.280611710413252	10.1881627205884	4.3145067881392	5.58530311197337e-05	0.00947604633638954	1.73684434425084
102651				0.179525939695176	10.4130429044580	4.31194507973339	5.63576242854205e-05	0.00949663672169334	1.72861579320200
214627	Homo sapiens dystrophia myotonica-containing WD repeat motif (DMWD), mRNA	gi|62945416|ref|NM_004943.1|	DMWD	0.36487174308909	12.4672623942313	4.31032773076086	5.66784739098691e-05	0.00949663672169334	1.72342198227080
220701	Homo sapiens morn (LOC283385), mRNA	gi|50355989|ref|NM_173855.3|	LOC283385	-0.137458181842530	12.3599040760677	-4.30444174242921	5.78611450847744e-05	0.0096349521593017	1.70452895106248
