# Supplementary material for: Gene expression profiles in testis of pigs with extreme high and low levels of androstenone
Source: BMC Genomics. 2007 Nov 7;8:405. doi: 10.1186/1471-2164-8-405 (PMC2204014; doi:10.1186/1471-2164-8-405)
Supplement: Additional file 4 — Genes common for Duroc and Norwegian Landrace at p < 0.01. There were 72 genes in common for Duroc and Landrace at significance level p < 0.01. [file 1471-2164-8-405-S4.xls]

## Sheet: Ark1
ID	Name	gene_id	gene_symbol	M landrace	A landrace	T landrace	P.Value landrace	adj.P.Val landrace	B landrace	M landrace	A landrace	T landrace	P.Value landrace	adj.P.Val landrace	B landrace
214052	Sus scrofa carbonyl reductase/NADP-retinol dehydrogenase (DHRS4), mRNA	gi|47522859|ref|NM_214019.1|	DHRS4	0.889378434116638	11.1780837310139	8.79263153823459	9.71828064529645e-13	1.63850211679698e-09	18.5070549739458	1.10640971054036	11.5298932853509	8.9159939696182	7.20612600885167e-13	1.94392455214783e-08	18.4458623337700
213358	Homo sapiens microtubule-associated protein 1 light chain 3 alpha (MAP1LC3A), transcript variant 1, mRNA	gi|31563519|ref|NM_032514.2|	MAP1LC3A	0.810929660203064	11.3311605515070	8.51216210406174	3.083911354618e-12	3.78143603191705e-09	17.4214330421639	0.804681405899691	11.5229086066264	8.69210292209039	1.78666782908802e-12	2.40985756787392e-08	17.6185052020851
210231	Homo sapiens ferritin, light polypeptide (FTL), mRNA	gi|56682960|ref|NM_000146.3|	FTL	1.03152844661501	11.9499049976627	10.0752974419938	5.24838525393234e-15	1.57311600677865e-11	23.3944491997511	0.883753905073413	12.3217502839667	8.58440928371948	2.76761750134292e-12	2.48864165720755e-08	17.2191781129806
103463	Sus scrofa cytochrome P450 17A1 (CYP17A1), mRNA	gi|47523907|ref|NM_214428.1|	CYP17A1	1.22734170421782	12.4693945076555	10.6917173900113	4.48331092385738e-16	6.04708977409883e-12	25.6828195484799	1.27754113817742	12.3730579668930	8.40911165719295	5.64837472934647e-12	3.05614638097081e-08	16.5674894536302
215500	Homo sapiens ferritin, light polypeptide (FTL), mRNA	gi|56682960|ref|NM_000146.3|	FTL	0.985587321879438	12.3780973758611	9.75089764194165	1.94296936104042e-14	5.24135414834265e-11	22.1729093783832	0.819976679146383	12.6404401379242	8.34669222938707	7.28378966216422e-12	3.27479183210903e-08	16.3349777669338
210851	Homo sapiens ferritin, light polypeptide (FTL), mRNA	gi|56682960|ref|NM_000146.3|	FTL	1.00630578108579	11.9423109771800	9.684872955153	2.53882162457266e-14	6.22611383131565e-11	21.9229534457932	0.910141167594001	12.0495054844443	8.23699321424734	1.13909985648258e-11	4.38976538978203e-08	15.9258232352057
211570	PREDICTED: Canis familiaris similar to hypothetical protein (LOC475155), mRNA	gi|57095569|ref|XM_532385.1|	LOC475155	0.746281942849546	12.7824352648180	10.9550354584761	1.58606557861434e-16	4.27857050487005e-12	26.6461535741455	0.488115938150413	13.0515728960657	8.00278819000613	2.96195823602027e-11	9.98772317186034e-08	15.0503513467331
217877	Homo sapiens ferritin, light polypeptide (FTL), mRNA	gi|56682960|ref|NM_000146.3|	FTL	1.03314408653325	12.5402186216479	10.3306850915056	1.88544229078831e-15	1.27154228090763e-11	24.3479789006580	0.837926242466942	12.6894521736646	7.83527002481033	5.86967568516305e-11	1.75933745869954e-07	14.4228881984678
218005				1.10045576992466	12.7194082487922	10.5105140666303	9.20407874785849e-16	8.27630761007436e-12	25.0148359314953	0.901996497537715	12.7643533496157	7.80168743965653	6.73236100840256e-11	1.81612170562667e-07	14.2970035366813
203529	Homo sapiens cystatin F (leukocystatin) (CST7), mRNA	gi|20302138|ref|NM_003650.2|	CST7	0.726378050056033	10.9851630590836	10.1169057886924	4.44025849510643e-15	1.57311600677865e-11	23.5503044503028	0.727444231277814	11.2481907223709	7.61053335791088	1.46930205326042e-10	3.30299101572942e-07	13.5800375517301
211448	Homo sapiens golgi phosphoprotein 3-like (GOLPH3L), mRNA	gi|29826327|ref|NM_018178.3|	GOLPH3L	0.927466361416096	12.4059094715070	9.41925470559054	7.47239277909548e-14	1.55057898160677e-10	20.9131154958057	0.778461356222487	12.62455761189	7.53999162516117	1.95952030692331e-10	4.06615536919718e-07	13.3153373114504
213434	Homo sapiens eukaryotic translation elongation factor 1 alpha 1 (EEF1A1), mRNA	gi|25453469|ref|NM_001402.4|	EEF1A1	1.08440297420765	12.3579608354180	10.2267113807535	2.85826505408275e-15	1.28507596831561e-11	23.9606762391818	0.884472557122826	12.5009200503941	7.48344306577019	2.46806893985569e-10	4.75561626582479e-07	13.1031268287530
209883				0.550168307336741	10.3693645885760	10.2522396886535	2.58045884094234e-15	1.28507596831561e-11	24.0558852429725	0.441770214818958	10.4491465056090	6.74817172348288	4.90189324829595e-09	7.34630401477953e-06	10.3490817717186
211898	Homo sapiens POU domain, class 3, transcription factor 2 (POU3F2), mRNA	gi|51702520|ref|NM_005604.2|	POU3F2	0.642971242355321	10.0943356396832	7.91085238151473	3.69402415712789e-11	3.56296293500047e-08	15.0825717400374	0.541072396775125	10.3992977324064	6.7197018601591	5.49964889372897e-09	7.8083436082754e-06	10.2428955997183
102025	Sus scrofa cytochrome b-5 (CYB5), mRNA	gi|48976128|ref|NM_001001770.1|	CYB5	0.528899331810815	10.9505035366351	10.0780099652476	5.19146050159391e-15	1.57311600677865e-11	23.4046155459684	0.396885790180094	11.1703994115847	6.67509038398403	6.58534802451153e-09	8.88231741546115e-06	10.0766131162226
209731	Sus scrofa ferritin heavy-chain (FTH1), mRNA	gi|47522775|ref|NM_213975.1|	FTH1	0.595250909987289	12.0765572107748	7.91057824780035	3.69821182458531e-11	3.56296293500047e-08	15.0815033588004	0.421129941680390	12.1041066185889	6.43144974698037	1.75576096965722e-08	2.15288217806696e-05	9.17118442184426
201622	Homo sapiens hypothetical protein LOC285016 (LOC285016), mRNA	gi|50897285|ref|NM_001002919.1|	LOC285016	0.591205351415447	9.8701802943637	6.69573673895206	5.48830567822141e-09	3.08442779116043e-06	10.3599017544801	0.601807445202476	10.1699245589409	6.3731979518987	2.21763035595039e-08	2.60099115139642e-05	8.95548866522486
101322	Sus scrofa ferredoxin (FDX1), mRNA	gi|47522945|ref|NM_214065.1|	FDX1	0.497939225785001	10.0966246784470	8.27140496831622	8.32780408953483e-12	8.98603372477167e-09	16.4864122731519	0.419614936972931	10.2565160723608	6.35462842483317	2.38883017514450e-08	2.68504511686241e-05	8.886800654086
206784	Sus scrofa ferritin heavy-chain (FTH1), mRNA	gi|47522775|ref|NM_213975.1|	FTH1	0.477892313443799	11.2702046069056	8.4391455768077	4.16744897779684e-12	4.72149825420451e-09	17.1381262195138	0.345036788981480	11.4885704026628	6.19362446659178	4.54388636505025e-08	4.90303514334382e-05	8.29282925141166
209887				0.416012665405491	11.4938927452485	6.3786477413901	1.99045171713342e-08	8.5229246859351e-06	9.14238770168237	0.37814365910818	11.8486979370105	6.16928485641711	5.00626297948843e-08	5.19419038979538e-05	8.20329940573204
215969	Homo sapiens N-acetylglucosamine-1-phosphotransferase, gamma subunit (GNPTG), mRNA	gi|42476109|ref|NM_032520.3|	GNPTG	0.517303607708993	12.50575815711	8.11155710845856	1.61169190756087e-11	1.67219234224470e-08	15.8644311297502	0.362065053887739	12.7545129922901	6.14141846051642	5.59312440394065e-08	5.4961098339788e-05	8.10088754249263
211014	Homo sapiens elastin microfibril interfacer 2 (EMILIN2), mRNA	gi|60498977|ref|NM_032048.2|	EMILIN2	0.25067931883119	10.8197058799141	5.08075369145911	3.27876473323469e-06	0.000511259869616989	4.32838994392465	0.235305500361379	10.9922708810942	6.13595878906218	5.71585024391717e-08	5.4961098339788e-05	8.08083424495155
211919				0.429568679102964	9.4779388788638	6.09214606034552	6.30717444000702e-08	2.15848277703648e-05	8.05278817609258	0.39260139603373	9.70925485381597	6.12761927004311	5.90848106410829e-08	5.4961098339788e-05	8.05021070855753
210951	Sus scrofa ferritin heavy-chain (FTH1), mRNA	gi|47522775|ref|NM_213975.1|	FTH1	0.491297179322394	11.5331467418757	6.82477803526715	3.23959444346327e-09	1.94202888237478e-06	10.8581112904824	0.400938190077312	11.7180904391264	6.06637975208897	7.53440596217333e-08	6.77493784118626e-05	7.82561345251631
105008	Sus scrofa cytochrome P450 19A2 (CYP19A2), mRNA	gi|47523909|ref|NM_214430.1|	CYP19A2	0.41787910181438	9.92298303970294	5.80623944090399	1.96860350962629e-07	5.57393148753503e-05	6.97814371608709	0.338228308178856	9.96978136949675	6.0040639864602	9.64335661191031e-08	8.16188998437196e-05	7.59759554747047
210738	Sus scrofa ferritin heavy-chain (FTH1), mRNA	gi|47522775|ref|NM_213975.1|	FTH1	0.538482640745385	12.5448436435964	7.47177335426483	2.26573705798750e-10	1.65190602368300e-07	13.371103943077	0.423711712371145	12.8275825576261	5.99537420021697	9.9805272149594e-08	8.16188998437196e-05	7.56584280867596
201823	Sus scrofa cytochrome b-5 (CYB5), mRNA	gi|48976128|ref|NM_001001770.1|	CYB5	0.439490828696144	9.99843169122123	6.17408271964291	4.54050102976019e-08	1.657166539724e-05	8.36322515064787	0.45427981501319	10.3573368957043	5.99527308574513	9.98451844173617e-08	8.16188998437196e-05	7.56547339776849
211040	Sus scrofa cytochrome P450 11A1 (CYP11A1), mRNA	gi|47523911|ref|NM_214427.1|	CYP11A1	0.361241697051051	9.63606382109994	5.18848754966898	2.17684875770720e-06	0.000364737093713724	4.71350549583330	0.478948347623757	9.93259946648321	5.93147537288858	1.28452810201981e-07	9.62539724446845e-05	7.33269661264759
103622	Homo sapiens chaperonin containing TCP1, subunit 4 (delta) (CCT4), mRNA	gi|38455426|ref|NM_006430.2|	CCT4	0.154236446727921	11.1212163933263	4.20031946836589	8.12162888055714e-05	0.00549555870010952	1.32572023388721	0.222495462153509	11.2731265672689	5.90135481821988	1.44644502893080e-07	0.000102781128008429	7.22301119208233
211683	Sus scrofa ferritin heavy-chain (FTH1), mRNA	gi|47522775|ref|NM_213975.1|	FTH1	0.536684065531136	12.3907112653488	7.6190694246418	1.23342021544937e-10	9.78610109763592e-08	13.9451478726926	0.389985803245744	12.1821763622845	5.90111076258084	1.44783617449596e-07	0.000102781128008429	7.22212302831006
211043	Homo sapiens testis expressed sequence 261 (TEX261), mRNA	gi|42518075|ref|NM_144582.2|	TEX261	0.389946969044663	9.68335971329997	6.21927166081818	3.78618630433715e-08	1.42203933925952e-05	8.53485574563456	0.321350705930801	9.87866013120973	5.80288940938514	2.13000440557066e-07	0.000143647497111685	6.86545534767187
100650	Homo sapiens brain expressed, X-linked 1 (BEX1), mRNA	gi|15147227|ref|NM_018476.2|	BEX1	0.537482319716172	10.0991863129435	8.71766124284508	1.32283959229757e-12	1.98249560232330e-09	18.2173074849262	0.4100377133531	10.1983673557549	5.75099534480443	2.61013253449861e-07	0.000171733988416181	6.67766566164159
202502	Homo sapiens a disintegrin and metalloproteinase domain 5 (ADAM5) on chromosome 8	gi|32452934|ref|NR_001448.1|	ADAM5	0.281095624975592	9.78190399752084	5.09024442102436	3.16297310377882e-06	0.00049897287981016	4.36218303219057	0.265142092011182	9.87304532910836	5.70785934311515	3.08944891271147e-07	0.000192625592717702	6.52192853270297
221253	Homo sapiens adaptor-related protein complex 1, mu 2 subunit (AP1M2), mRNA	gi|14916516|ref|NM_005498.3|	AP1M2	0.379938945307693	11.1822241196558	5.69579168654967	3.04368115311953e-07	7.602439146903e-05	6.56700705665314	0.27711056589479	11.6622732484204	5.70354890977177	3.14187651229942e-07	0.000192625592717702	6.5063846351428
201085				0.343931442106763	10.4818871690412	5.97168556884411	1.02057336155747e-07	3.16448126452577e-05	7.5983018190077	0.287998980856636	10.8407593988697	5.66433288065779	3.66105666370289e-07	0.000214697096869672	6.36512395556914
211785	Homo sapiens zinc finger, DHHC domain containing 14 (ZDHHC14), mRNA	gi|24371271|ref|NM_153746.1|	ZDHHC14	0.371690715718541	10.2543476847289	5.37506370870231	1.06327102787904e-06	0.000207846371362789	5.38792649574851	0.345576636569731	10.4489437734811	5.64386046965601	3.96485613998904e-07	0.000227565870707116	6.29149381192931
104944	Homo sapiens GTP cyclohydrolase 1 (dopa-responsive dystonia) (GCH1), mRNA	gi|4503948|ref|NM_000161.1|	GCH1	-0.644305795385266	10.9014634037993	-5.72340012811568	2.73018396189676e-07	7.01423262439306e-05	6.66955093386182	-0.593186670891171	10.8738334951273	-5.62548359478228	4.25866993461911e-07	0.000239337250325594	6.22546812429794
201672				0.411290358661051	9.94494167106743	6.59426430656446	8.29849541538455e-09	4.07018567864388e-06	9.9691562278722	0.292825579512777	10.3155526378577	5.60230501083982	4.66005249272347e-07	0.000256550155191241	6.14228325362984
211821	Homo sapiens phosphatidylserine receptor (PTDSR), mRNA	gi|23943859|ref|NM_015167.1|	PTDSR	0.890803966907546	11.7223505949007	8.61339353696768	2.03203916242034e-12	2.61029944978339e-09	17.8137778319103	0.725576881119835	11.9200817022592	5.52586456534291	6.26692669238214e-07	0.000331483557752354	5.86870177206994
204992				0.38096677629081	10.0002700959912	6.2998596205473	2.73642438170168e-08	1.11845127455734e-05	8.84163672998585	0.415451170427968	10.3796350335052	5.50160709965862	6.88292466665944e-07	0.000357064953476548	5.78213236560964
202380	Homo sapiens protein phosphatase 1, regulatory (inhibitor) subunit 2 pseudogene 3 (PPP1R2P3) on chromosome 5	gi|52353309|ref|NR_002168.1|	PPP1R2P3	0.49716127509973	9.73091179190173	7.56731220304463	1.52734244165615e-10	1.16482591688448e-07	13.7434071206212	0.422487097757754	9.6986677411282	5.48795562107565	7.255446174803e-07	0.000366704018408928	5.73346730444274
213748	PREDICTED: Homo sapiens hypothetical protein LOC284106 (LOC284106), mRNA	gi|42661145|ref|XM_375449.1|	LOC284106	0.303594184304630	13.8963713924144	7.70251237872077	8.73800447707738e-11	7.54301245314154e-08	14.2704342864169	0.221087695406756	14.3354114061228	5.48067512969631	7.46216829761278e-07	0.000366704018408928	5.70752971729434
103177	Sus scrofa cytochrome b-5 (CYB5), mRNA	gi|48976128|ref|NM_001001770.1|	CYB5	0.76824826836771	11.8650254885497	8.9597221626484	4.89261578142404e-13	9.4273716656925e-10	19.1515228585881	0.566190910030864	12.2604703063287	5.48017630456544	7.47654248683683e-07	0.000366704018408928	5.70575300611342
104615	Homo sapiens superoxide dismutase 1, soluble (amyotrophic lateral sclerosis 1 (adult)) (SOD1), mRNA	gi|48762945|ref|NM_000454.4|	SOD1	0.270902309491027	10.5536256712640	5.62178775833692	4.07011192294356e-07	9.7164017020642e-05	6.29291772349752	0.267696406668202	10.8217954282679	5.44098639672527	8.69536957819658e-07	0.000397569982612595	5.56633300887898
103619	Homo sapiens glucan (1,4-alpha-), branching enzyme 1 (glycogen branching enzyme, Andersen disease, glycogen storage disease type IV) (GBE1), mRNA	gi|4557618|ref|NM_000158.1|	GBE1	0.417186890396593	10.6243601553869	6.9154754855173	2.23466478793324e-09	1.43529326950684e-06	11.2090484586688	0.290747379896184	10.7114786049625	5.39976598477116	1.01885608047937e-06	0.000458077693783526	5.42004996885279
101799	Homo sapiens sarcolemma associated protein (SLMAP), mRNA	gi|56550042|ref|NM_007159.2|	SLMAP	0.174883098112643	9.92828493825718	4.39825931947082	4.04251983637802e-05	0.00351777468084302	1.97546427112572	0.298028555074571	10.1237259126605	5.35171499220773	1.22498144804638e-06	0.000524525389563477	5.25000606244049
203697	Homo sapiens hypothetical protein MGC40579 (MGC40579), mRNA	gi|22749520|ref|NM_152776.1|	MGC40579	0.392962400255618	10.3842282465306	5.65652103715305	3.55167020181712e-07	8.7099868512926e-05	6.42141674891326	0.394194633542638	10.4676757733796	5.33296744800526	1.31608919037825e-06	0.000546197261532979	5.18380501342812
209872	Homo sapiens aldo-keto reductase family 1, member C4 (chlordecone reductase; 3-alpha hydroxysteroid dehydrogenase, type I; dihydrodiol dehydrogenase 4) (AKR1C4), mRNA	gi|24497584|ref|NM_001818.2|	AKR1C4	0.633692618605609	11.1722193851644	7.26668034530264	5.2776982461888e-10	3.65054327920997e-07	12.5725629183676	0.634111037750691	11.5336306559781	5.31383825851988	1.41591794128242e-06	0.000570086602746786	5.11634061535351
102689	Homo sapiens sulfotransferase family, cytosolic, 2A, dehydroepiandrosterone (DHEA)-preferring, member 1 (SULT2A1), mRNA	gi|29540544|ref|NM_003167.2|	SULT2A1	0.276724091706521	9.79653686570496	5.46342259118844	7.5505693296364e-07	0.000159128248622087	5.71039843472499	0.325702595927627	9.94349926043894	5.29852738991767	1.50115442305120e-06	0.000595516789944546	5.06240461383217
209191	PREDICTED: Homo sapiens chromosome 20 open reading frame 50 (C20orf50), mRNA	gi|51475181|ref|XM_046437.7|	C20orf50	0.416441545416368	10.0121516314593	6.2192008092662	3.78726582781181e-08	1.42203933925952e-05	8.53458642021777	0.341604607127336	10.3233113013092	5.28139601042271	1.60251510366954e-06	0.000617563534808423	5.00212151357680
100267	Homo sapiens transducer of ERBB2, 1 (TOB1), mRNA	gi|22035666|ref|NM_005749.2|	TOB1	0.258083042942620	9.70294819127992	4.84644238821235	7.8997377411493e-06	0.000982042973756884	3.50275674771559	0.252477542566572	9.72168263656727	5.23404891325553	1.91896195026356e-06	0.00070287184148564	4.83588196805593
100575	Sus scrofa 17beta-estradiol dehydrogenase (HSD17B4), mRNA	gi|47523669|ref|NM_214306.1|	HSD17B4	0.269766256462676	10.4697839149628	5.18531697854536	2.20334615055083e-06	0.000366897936773205	4.70212504082883	0.261639172268361	10.7706956194989	5.2292655022665	1.95415881195963e-06	0.00070287184148564	4.81911755613981
214602	Homo sapiens acetyl-Coenzyme A carboxylase alpha (ACACA), transcript variant 2, mRNA	gi|38679976|ref|NM_198839.1|	ACACA	0.473265748139952	11.7125226320393	7.76859053009429	6.65022035727924e-11	6.06215866337738e-08	14.5280381351739	0.293509575703116	12.0218680579024	5.1718253846757	2.42968576551221e-06	0.000851210431304642	4.61825449845537
100545	Homo sapiens isopentenyl-diphosphate delta isomerase (IDI1), mRNA	gi|40018632|ref|NM_004508.2|	IDI1	0.365085061608917	10.2791969651269	6.24464936834785	3.41850454376758e-08	1.37622600918164e-05	8.63136798472744	0.26560572853847	10.2218015771900	5.09170175877099	3.28756327217219e-06	0.00110856633537646	4.33948693823881
103263	Homo sapiens retinol dehydrogenase 12 (all-trans and 9-cis) (RDH12), mRNA	gi|22748934|ref|NM_152443.1|	RDH12	0.335811363641333	11.0353721744157	6.45250918908773	1.47590165052943e-08	6.63565382078032e-06	9.42502124103665	0.296820396396466	11.4190048639101	5.05190101535898	3.81795850368724e-06	0.00123500304841350	4.20164643537861
218092	Homo sapiens procollagen C-endopeptidase enhancer (PCOLCE), mRNA	gi|7262388|ref|NM_002593.2|	PCOLCE	0.606423738130647	12.6698727101199	8.77049742068618	1.06442636465371e-12	1.68905680075874e-09	18.4215464533305	0.329964665545638	12.8933494424503	5.04370212189785	3.937213158495e-06	0.00123500304841350	4.1733051148963
205357	Homo sapiens signal peptide, CUB domain, EGF-like 3 (SCUBE3), mRNA	gi|31377567|ref|NM_152753.2|	SCUBE3	0.282327400954486	9.73417199518184	4.12265299993429	0.000106331398967942	0.0065081350913822	1.07536154014195	0.324685763100236	9.82465066827578	4.71044778639708	1.35190491385571e-05	0.00322734397842228	3.03795152546133
101435	Sus scrofa muscle-specific intermediate filament desmin (LOC396725), mRNA	gi|48374062|ref|NM_001001535.1|	LOC396725	0.559400776036511	10.8698026926128	7.20580845361106	6.78100439354042e-10	4.57310936300366e-07	12.3358127474308	0.39234076050784	10.9911236544468	4.69515914914059	1.42945043616995e-05	0.00338253113737899	2.98669287732542
104992	Sus scrofa cytochrome b-5 (CYB5), mRNA	gi|48976128|ref|NM_001001770.1|	CYB5	0.311117870964695	10.0738811512245	5.47686226933279	7.16635335634919e-07	0.000154655638512701	5.75961154692001	0.348377873695573	10.5782638343345	4.63759243110865	1.76229526823115e-05	0.00398042114223685	2.79438410080248
203509	Homo sapiens cellular repressor of E1A-stimulated genes 1 (CREG1), mRNA	gi|53759126|ref|NM_003851.2|	CREG1	0.264744523924713	9.24666183995383	5.21639352983654	1.95672992802796e-06	0.000333060204710337	4.81379036024345	0.225488637316076	9.37071747295338	4.63628825899042	1.77064997430465e-05	0.00398042114223685	2.79004026170359
211381	Homo sapiens farnesyl diphosphate synthase (farnesyl pyrophosphate synthetase, dimethylallyltranstransferase, geranyltranstransferase) (FDPS), mRNA	gi|41281370|ref|NM_002004.2|	FDPS	0.198922274877567	11.0621963402573	5.58749021948519	4.65510902054897e-07	0.000107330103366093	6.16628483649968	0.165003583936550	11.4146561474014	4.62383825267758	1.85237444998792e-05	0.00409587321007165	2.74860183576954
207680	Homo sapiens myelin expression factor 2 (MYEF2), mRNA	gi|33620746|ref|NM_016132.2|	MYEF2	0.344197439617047	9.65135558199357	7.05287386037246	1.27172791092901e-09	8.36734929883436e-07	11.7417153908482	0.316273351532701	9.97919337004427	4.61125581565684	1.93869886607224e-05	0.00421760811380362	2.70677642719394
214541	Homo sapiens homeo box (H6 family) 1 (HMX1), mRNA	gi|9506784|ref|NM_018942.1|	HMX1	0.334337189601114	13.3592364687345	6.79230304238344	3.69971056144752e-09	2.16963895881757e-06	10.7326030508488	0.192991381217451	13.8959007916751	4.57197851858848	2.23414190286899e-05	0.00469186845569318	2.57656585247897
218285	Homo sapiens glyceraldehyde-3-phosphate dehydrogenase (GAPD), mRNA	gi|7669491|ref|NM_002046.2|	GAPD	0.248616373553991	10.2844219670291	4.35262720892417	4.75434951565725e-05	0.00390279996079687	1.82423267382700	0.225201408428609	11.0023914754342	4.56881242199638	2.25978090485794e-05	0.00469186845569318	2.56609312320676
216989	Homo sapiens hypothetical protein LOC157697 (LOC157697), mRNA	gi|46409303|ref|NM_207332.1|	LOC157697	-0.249479856601441	8.74110326555695	-4.61539706153815	1.84882069754741e-05	0.00188915860367571	2.70626814942072	-0.250851304703625	8.97365448737753	-4.5686556811341	2.26105760394467e-05	0.00469186845569318	2.56557475126207
103450	Homo sapiens 3-hydroxy-3-methylglutaryl-Coenzyme A synthase 1 (soluble) (HMGCS1), mRNA	gi|54020719|ref|NM_002130.4|	HMGCS1	0.386603846589208	10.0038936894356	7.56304635904044	1.55448298516612e-10	1.16482591688448e-07	13.7267808593086	0.283614107668028	9.92781047358222	4.53332075069805	2.56752797008941e-05	0.00524709352432818	2.44893649793507
209773	PREDICTED: Homo sapiens similar to protein RAKc (LOC439947), mRNA	gi|51468109|ref|XM_495795.1|	LOC439947	0.462326165235714	10.7240161636846	5.86574742494454	1.55518079156191e-07	4.46303798225257e-05	7.20063334090949	0.493066473150787	10.8912307266889	4.52595574894253	2.63631784003099e-05	0.00534716616937413	2.42468093521282
215177	Homo sapiens peroxiredoxin 1 (PRDX1), transcript variant 3, mRNA	gi|32455265|ref|NM_181697.1|	PRDX1	0.196990731400599	11.0916816576474	3.97678658756499	0.000175161819765554	0.00896184407003629	0.612539186715590	0.179440618660903	11.4829222333124	4.51238745059951	2.76777106664391e-05	0.00553062165139156	2.38004657129485
203262				0.261104365193845	9.97638474890822	5.08152179037831	3.26924099583057e-06	0.000511259869616989	4.33112389279851	0.189171190003273	10.3439259708026	4.48471803886168	3.05588835530626e-05	0.00601720031187895	2.28923092688945
103973	Homo sapiens retinol dehydrogenase 12 (all-trans and 9-cis) (RDH12), mRNA	gi|22748934|ref|NM_152443.1|	RDH12	0.178824427081146	9.73899867205833	4.18682982334756	8.51226688309276e-05	0.00563227518757895	1.28204556398647	0.211183463919068	9.83777389619957	4.46199810327102	3.31408231452356e-05	0.00638576317975625	2.21486885442773
102085	Sus scrofa steroid membrane binding protein (PGRMC1), mRNA	gi|47522661|ref|NM_213911.1|	PGRMC1	0.265148033878057	10.5643127327444	6.06315925854678	7.0830768584049e-08	2.33015952844305e-05	7.94321030119858	0.219291486749707	11.0325848474411	4.4491328503851	3.46955980717541e-05	0.00659118629284252	2.17284524876788
100718	Homo sapiens adenylate kinase 3 (AK3), mRNA	gi|19923436|ref|NM_016282.2|	AK3	0.444748439889709	10.9488253966368	7.76528346667827	6.74172449219015e-11	6.06215866337738e-08	14.5151457778938	0.302025472116924	11.4129251103781	4.33335370397574	5.2272926874498e-05	0.0089247751605472	1.797462352858
