# Supplementary material for: Gene expression profiles in testis of pigs with extreme high and low levels of androstenone
Source: BMC Genomics. 2007 Nov 7;8:405. doi: 10.1186/1471-2164-8-405 (PMC2204014; doi:10.1186/1471-2164-8-405)
Supplement: Additional file 5 — Microarray results analysed using Fisher's sign test, Duroc. Gene profiling was done using 30 arrays and the cut-off for differentially expressed genes was a FDR of 0.01. A -1 indicates up-regulation, while a 1 indicates down-regulation in boars with high androstenone levels. The clone names are sequences with a hit to human, mouse or pig genes. Some genes are represented by several different clones on the array and may therefore show up more than once in the table, while some have no hits to the abovementioned species. [file 1471-2164-8-405-S5.txt]

Row_nr	FDR	Pval	High-Low	Idnr	Description
31662	0.000259869	2.89E-08	-1	204615	Homo sapiens solute carrier organic anion transporter family, member 1B3 (SLCO1B3), mRNA
25994	0.000389803	2.89E-08	-1	207326
40844	0.000650421	4.34E-07	1	201461	Sus scrofa aprataxin (APTX), mRNA
40690	0.000688681	4.34E-07	-1	103177	Sus scrofa cytochrome b-5 (CYB5), mRNA
40578	0.000731724	4.34E-07	-1	102025	Sus scrofa cytochrome b-5 (CYB5), mRNA
7106	0.000779606	2.89E-08	1	203290	Homo sapiens hypothetical protein MGC33214 (MGC33214), mRNA
36668	0.000780506	4.34E-07	-1	213748	PREDICTED: Homo sapiens hypothetical protein LOC284106 (LOC284106), mRNA
16576	0.000836256	4.34E-07	-1	201672
14866	0.000900583	4.34E-07	-1	217740	Homo sapiens mediator of RNA polymerase II transcription, subunit 25 homolog (yeast) (MED25), mRNA
14252	0.000975632	4.34E-07	1	201432
13434	0.00106433	4.34E-07	-1	211043	Homo sapiens testis expressed sequence 261 (TEX261), mRNA
12016	0.00117076	4.34E-07	1	204743	Sus scrofa alpha(s1) casein (LOC445514), mRNA
11992	0.00130084	4.34E-07	-1	202631	Homo sapiens protein phosphatase 1, regulatory (inhibitor) subunit 2 (PPP1R2), mRNA
53212	0.001441	4.22E-06	-1	100048	Sus scrofa glutathione S-transferase omega (GSTO1), mRNA
50578	0.00145947	4.22E-06	-1	214699	Homo sapiens angiopoietin-like 6 (ANGPTL6), mRNA
5254	0.00146345	4.34E-07	1	209002	Homo sapiens malic enzyme 2, NAD(+)-dependent, mitochondrial (ME2), nuclear gene encoding mitochondrial protein, mRNA
49834	0.00147842	4.22E-06	-1	102219	Sus scrofa spermidine/spermine N-acetyltransferase (SAT), mRNA
48460	0.00149788	4.22E-06	-1	219367	Homo sapiens par-6 partitioning defective 6 homolog alpha (C.elegans) (PARD6A), mRNA
48096	0.00151785	4.22E-06	-1	210631	Homo sapiens cathepsin D (lysosomal aspartyl protease) (CTSD), mRNA
45950	0.00153836	4.22E-06	-1	214602	Homo sapiens acetyl-Coenzyme A carboxylase alpha (ACACA), transcript variant 2, mRNA
45154	0.00155943	4.22E-06	1	100874	Homo sapiens ubiquitin-conjugating enzyme E2R 2 (UBE2R2), mRNA
44026	0.00158109	4.22E-06	-1	101570	Homo sapiens sorting nexin 3 (SNX3), transcript variant 1, mRNA
43992	0.00160336	4.22E-06	-1	100718	Homo sapiens adenylate kinase 3 (AK3), mRNA
40226	0.00162627	4.22E-06	-1	215969	Homo sapiens N-acetylglucosamine-1-phosphotransferase, gamma subunit (GNPTG), mRNA
39570	0.00164984	4.22E-06	-1	104065	Homo sapiens zinc finger protein 36, C3H type-like 1 (ZFP36L1), mRNA
4416	0.00167251	4.34E-07	-1	216525	Homo sapiens chromosome 22 open reading frame 16 (C22orf16), mRNA
36324	0.0016741	4.22E-06	1	205492	PREDICTED: Bos taurus T cell receptor, beta cluster (TRB@), mRNA
36158	0.00169909	4.22E-06	-1	200008
32210	0.00172483	4.22E-06	-1	217767	Homo sapiens family with sequence similarity 62 (C2 domain containing) member B (FAM62B), mRNA
31454	0.00175136	4.22E-06	-1	103463	Sus scrofa cytochrome P450 17A1 (CYP17A1), mRNA
29582	0.00177873	4.22E-06	-1	210231	Homo sapiens ferritin, light polypeptide (FTL), mRNA
28412	0.00180696	4.22E-06	-1	209883
26988	0.00183611	4.22E-06	1	201842	Homo sapiens SLIT-ROBO Rho GTPase activating protein 2 (SRGAP2), mRNA
26904	0.00186621	4.22E-06	1	105202	Homo sapiens N-deacetylase/N-sulfotransferase (heparan glucosaminyl) 1 (NDST1), mRNA
22484	0.00189731	4.22E-06	1	206257
20658	0.00192947	4.22E-06	-1	218005
4414	0.00195126	4.34E-07	-1	216513	Homo sapiens prostate androgen-regulated transcript 1 (PART1), mRNA
20438	0.00196274	4.22E-06	-1	212725	Homo sapiens immunoglobulin superfamily, member 8 (IGSF8), mRNA
19830	0.00199717	4.22E-06	-1	203509	Homo sapiens cellular repressor of E1A-stimulated genes 1 (CREG1), mRNA
19606	0.00203283	4.22E-06	1	220525
19514	0.00206979	4.22E-06	-1	218317	Sus scrofa ferritin heavy-chain (FTH1), mRNA
17708	0.00210812	4.22E-06	1	201072	Homo sapiens coiled-coil domain containing 12 (CCDC12), mRNA
17648	0.0021479	4.22E-06	-1	105008	Sus scrofa cytochrome P450 19A2 (CYP19A2), mRNA
17532	0.00218921	4.22E-06	-1	203760	Homo sapiens zinc binding alcohol dehydrogenase, domain containing 2 (ZADH2), mRNA
15952	0.00223213	4.22E-06	1	216000	Homo sapiens dimethylarginine dimethylaminohydrolase 1 (DDAH1), mRNA
14702	0.00227677	4.22E-06	-1	213804	Homo sapiens thymidine kinase 1, soluble (TK1), mRNA
14382	0.00232324	4.22E-06	1	206124	Homo sapiens solute carrier family 24, member 5 (SLC24A5), mRNA
4410	0.00234152	4.34E-07	-1	216417	Homo sapiens DNA helicase HEL308 (HEL308), mRNA
14290	0.00237164	4.22E-06	-1	202380	Homo sapiens protein phosphatase 1, regulatory (inhibitor) subunit 2 pseudogene 3 (PPP1R2P3) on chromosome 5
13472	0.0024221	4.22E-06	-1	211919
13338	0.00247475	4.22E-06	-1	208739	Sus scrofa doublesex and mab-3 related transcription factor 1 (DMRT-1), mRNA
12500	0.00252975	4.22E-06	1	216359	Homo sapiens TAP binding protein-like (TAPBPL), mRNA
11170	0.00258724	4.22E-06	-1	212243	Homo sapiens PHD finger protein 20-like 1 (PHF20L1), transcript variant 1, mRNA
10374	0.00264741	4.22E-06	-1	220907	Homo sapiens 3-hydroxy-3-methylglutaryl-Coenzyme A synthase 1 (soluble) (HMGCS1), mRNA
9652	0.00271045	4.22E-06	1	202007
9034	0.00277655	4.22E-06	-1	216418	Homo sapiens similar to omega protein (LOC91353), mRNA
8854	0.00284597	4.22E-06	-1	212098
8822	0.00291894	4.22E-06	-1	211330	Homo sapiens tubulin tyrosine ligase-like family, member 1 (TTLL1), transcript variant 2, mRNA
1732	0.0029269	4.34E-07	1	207645	Homo sapiens nuclear phosphoprotein similar to S. cerevisiae PWP1 (PWP1), mRNA
8020	0.00299576	4.22E-06	-1	219814	Sus scrofa apolipoprotein A-IV (APOA4), mRNA
7508	0.00307672	4.22E-06	1	207526	Homo sapiens caspase recruitment domain family, member 6 (CARD6), mRNA
6518	0.00316219	4.22E-06	-1	211570	PREDICTED: Canis familiaris similar to hypothetical protein (LOC475155), mRNA
5706	0.00325253	4.22E-06	1	219850
5190	0.0033482	4.22E-06	1	207466	Homo sapiens killer cell lectin-like receptor subfamily C, member 3 (KLRC3), transcript variant NKG2-H, mRNA
5126	0.00344966	4.22E-06	1	205930	PREDICTED: Bos taurus similar to placenta expressed transcript protein (LOC505518), mRNA
4954	0.00355746	4.22E-06	1	200266	Homo sapiens BTB (POZ) domain containing 15 (BTBD15), mRNA
4818	0.00367222	4.22E-06	-1	203914	Homo sapiens hypothetical protein FLJ32954 (FLJ32954), mRNA
4710	0.00379462	4.22E-06	-1	101322	Sus scrofa ferredoxin (FDX1), mRNA
4438	0.00392547	4.22E-06	-1	217089	Homo sapiens chromosome 20 open reading frame 22 (C20orf22), mRNA
4428	0.00406567	4.22E-06	-1	216813	Homo sapiens kallikrein 6 (neurosin, zyme) (KLK6), transcript variant C, mRNA
55068	0.00412983	2.97E-05	-1	211448	Homo sapiens golgi phosphoprotein 3-like (GOLPH3L), mRNA
54944	0.00415123	2.97E-05	-1	208472	Homo sapiens zinc finger, CCHC domain containing 9 (ZCCHC9), mRNA
54018	0.00417285	2.97E-05	-1	214052	Sus scrofa carbonyl reductase/NADP-retinol dehydrogenase (DHRS4), mRNA
53822	0.0041947	2.97E-05	1	209348	Homo sapiens chromodomain helicase DNA binding protein 7 (CHD7), mRNA
4402	0.00421625	4.22E-06	-1	216225	Mus musculus pallidin (Pldn), mRNA
53584	0.00421677	2.97E-05	1	202064	PREDICTED: Homo sapiens mucin 5, subtypes A and C, tracheobronchial/gastric (MUC5AC), mRNA
52734	0.00423909	2.97E-05	1	211004	Homo sapiens FLJ45459 protein (FLJ45459), mRNA
52096	0.00426163	2.97E-05	-1	101032	Homo sapiens nidogen 2 (osteonidogen) (NID2), mRNA
51996	0.00428442	2.97E-05	1	221024	Homo sapiens dodecenoyl-Coenzyme A delta isomerase (3,2 trans-enoyl-Coenzyme A isomerase) (DCI), nuclear gene encoding mitochondrial protein, mRNA
51440	0.00430746	2.97E-05	-1	207680	Homo sapiens myelin expression factor 2 (MYEF2), mRNA
50620	0.00433074	2.97E-05	1	215671
50384	0.00435428	2.97E-05	-1	210007	Homo sapiens hypothetical protein LOC90637 (LOC90637), mRNA
50042	0.00437807	2.97E-05	1	200299	Homo sapiens myotubularin related protein 1 (MTMR1), transcript variant 2, mRNA
3264	0.00437841	4.22E-06	-1	216645	Homo sapiens myelin-associated oligodendrocyte basic protein (MOBP), mRNA
49628	0.00440213	2.97E-05	1	219631	PREDICTED: Canis familiaris similar to keratin associated protein 13-1 (LOC487723), mRNA
49214	0.00442645	2.97E-05	-1	209731	Sus scrofa ferritin heavy-chain (FTH1), mRNA
48984	0.00445104	2.97E-05	1	202639
48538	0.00447591	2.97E-05	-1	221275	Homo sapiens hypothetical protein FLJ20244 (FLJ20244), mRNA
48458	0.00450105	2.97E-05	-1	219355	Homo sapiens TRAF-interacting protein with a forkhead-associated domain (TIFA), mRNA
46994	0.00452648	2.97E-05	1	211987
42420	0.0045522	2.97E-05	-1	213150	Homo sapiens drebrin-like (DBNL), transcript variant 1, mRNA
3262	0.00455355	4.22E-06	-1	216633	Homo sapiens calcineurin binding protein 1 (CABIN1), mRNA
42318	0.00457821	2.97E-05	-1	210738	Sus scrofa ferritin heavy-chain (FTH1), mRNA
42216	0.00460452	2.97E-05	-1	208254	Homo sapiens exportin, tRNA (nuclear export receptor for tRNAs) (XPOT), mRNA
42022	0.00463114	2.97E-05	1	202098
41484	0.00465807	2.97E-05	-1	218357	Homo sapiens TBC1 (tre-2/USP6, BUB2, cdc16) domain family, member 1 (TBC1D1), mRNA
41464	0.00468531	2.97E-05	-1	217877	Homo sapiens ferritin, light polypeptide (FTL), mRNA
40352	0.00471287	2.97E-05	1	218957
37956	0.00474075	2.97E-05	1	216989	Homo sapiens hypothetical protein LOC157697 (LOC157697), mRNA
3224	0.00474328	4.22E-06	-1	215685	Homo sapiens brain-enriched guanylate kinase-associated protein (KIAA1446), mRNA
36172	0.00476897	2.97E-05	1	200308	Homo sapiens desmocollin 3 (DSC3), transcript variant Dsc3b, mRNA
35692	0.00479753	2.97E-05	-1	218092	Homo sapiens procollagen C-endopeptidase enhancer (PCOLCE), mRNA
35584	0.00482643	2.97E-05	-1	215500	Homo sapiens ferritin, light polypeptide (FTL), mRNA
33296	0.00485568	2.97E-05	-1	216124	Homo sapiens ring finger protein 19 (RNF19), transcript variant 1, mRNA
33196	0.00488529	2.97E-05	-1	213724	Homo sapiens protein tyrosine phosphatase, non-receptor type 9 (PTPN9), mRNA
32350	0.00491526	2.97E-05	-1	221127	Homo sapiens SH3 domain containing ring finger 2 (SH3RF2), mRNA
31536	0.0049456	2.97E-05	1	200019	Homo sapiens Nance-Horan syndrome (congenital cataracts and dental anomalies) (NHS), mRNA
1498	0.00494951	4.22E-06	-1	200529	Homo sapiens RAB10, member RAS oncogene family (RAB10), mRNA
29826	0.00497632	2.97E-05	-1	216087	Homo sapiens brain-specific angiogenesis inhibitor 2 (BAI2), mRNA
29462	0.00500742	2.97E-05	1	207351	Bos taurus neurofilament, light polypeptide (NEFL), mRNA
27634	0.00503891	2.97E-05	-1	218918	Homo sapiens hypothetical protein FLJ22494 (FLJ22494), mRNA
26920	0.00507081	2.97E-05	-1	200210
26704	0.0051031	2.97E-05	-1	101938	Homo sapiens DnaJ (Hsp40) homolog, subfamily B, member 6 (DNAJB6), transcript variant 2, mRNA
26572	0.00513582	2.97E-05	-1	221162	Homo sapiens mortality factor 4 like 1 (MORF4L1), transcript variant 2, mRNA
26002	0.00516895	2.97E-05	-1	207518
962	0.00517449	4.22E-06	1	216969	Homo sapiens vacuolar protein sorting 39 (yeast) (VPS39), mRNA
24864	0.00520251	2.97E-05	-1	207938	Homo sapiens similar monocarboxylate transporter (LOC387700), mRNA
24462	0.00523652	2.97E-05	-1	203702	Homo sapiens endothelin receptor type A (EDNRA), mRNA
23936	0.00527097	2.97E-05	-1	213434	Homo sapiens eukaryotic translation elongation factor 1 alpha 1 (EEF1A1), mRNA
23448	0.00530588	2.97E-05	1	200186	Homo sapiens cardiac-MyBP-C associated Ca/CaM kinase (MLCK), mRNA
23360	0.00534125	2.97E-05	-1	103450	Homo sapiens 3-hydroxy-3-methylglutaryl-Coenzyme A synthase 1 (soluble) (HMGCS1), mRNA
22974	0.0053771	2.97E-05	1	218053
22960	0.00541343	2.97E-05	1	217681	Homo sapiens GTP-binding protein PTD004 (PTD004), transcript variant 1, mRNA
818	0.00542089	4.22E-06	-1	213513	Homo sapiens DiGeorge syndrome critical region gene 6-like (DGCR6L), mRNA
22854	0.00545025	2.97E-05	-1	215173	Homo sapiens serologically defined colon cancer antigen 10 (SDCCAG10), mRNA
21892	0.00548758	2.97E-05	1	219817	Homo sapiens ras-related C3 botulinum toxin substrate 1 (rho family, small GTP binding protein Rac1) (RAC1), transcript variant Rac1c, mRNA
21458	0.00552543	2.97E-05	-1	209437
21280	0.0055638	2.97E-05	-1	205129	Homo sapiens selenoprotein T (SELT), mRNA
20746	0.00560271	2.97E-05	-1	220117	Homo sapiens lamin A/C (LMNA), transcript variant 1, mRNA
19708	0.00564216	2.97E-05	-1	100545	Homo sapiens isopentenyl-diphosphate delta isomerase (IDI1), mRNA
17934	0.00568218	2.97E-05	1	208068	Homo sapiens euchromatic histone methyltransferase 1 (EHMT1), mRNA
506	0.00569194	4.22E-06	1	206025
16986	0.00572277	2.97E-05	-1	213084	Homo sapiens gem (nuclear organelle) associated protein 6 (GEMIN6), mRNA
16888	0.00576394	2.97E-05	-1	210696	Sus scrofa myosin light chain 2V (MLC2V), mRNA
16860	0.0058057	2.97E-05	-1	210024	Homo sapiens proline arginine-rich end leucine-rich repeat protein (PRELP), transcript variant 2, mRNA
16692	0.00584808	2.97E-05	1	205992	PREDICTED: Bos taurus similar to Nck-associated protein 5 (LOC504365), partial mRNA
16340	0.00589108	2.97E-05	-1	202920	Homo sapiens nischarin (NISCH), mRNA
15568	0.00593472	2.97E-05	-1	206784	Sus scrofa ferritin heavy-chain (FTH1), mRNA
15230	0.00597901	2.97E-05	-1	204084	Homo sapiens phospholipase C, beta 1 (phosphoinositide-specific) (PLCB1), transcript variant 2, mRNA
178	0.00599151	4.22E-06	-1	203529	Homo sapiens cystatin F (leukocystatin) (CST7), mRNA
14944	0.00602396	2.97E-05	-1	219576	Homo sapiens leucine zipper, putative tumor suppressor 1 (LZTS1), mRNA
14860	0.0060696	2.97E-05	-1	217560	Sus scrofa glutathione S-transferase omega (GSTO1), mRNA
14634	0.00611593	2.97E-05	-1	212172	Homo sapiens translin-associated factor X interacting protein 1 (TSNAXIP1), mRNA
13732	0.00616298	2.97E-05	1	218159	Mus musculus Brca1 associated protein 1 (Bap1), mRNA
13716	0.00621075	2.97E-05	1	217775	Homo sapiens hypothetical protein FLJ25059 (FLJ25059), mRNA
13482	0.00625927	2.97E-05	-1	212195	Homo sapiens ATPase, Ca++ transporting, plasma membrane 4 (ATP2B4), transcript variant 2, mRNA
13426	0.00630856	2.97E-05	-1	210851	Homo sapiens ferritin, light polypeptide (FTL), mRNA
13038	0.00635863	2.97E-05	1	200003
12190	0.0064095	2.97E-05	1	208955	Sus scrofa p27Kip1 (CDKN1B), mRNA
12054	0.00646119	2.97E-05	1	205691	Mus musculus zinc finger protein 191 (Zfp191), mRNA
12018	0.00651372	2.97E-05	1	204827	Homo sapiens cell division cycle 37 homolog (S. cerevisiae)-like 1 (CDC37L1), mRNA
11986	0.00656711	2.97E-05	-1	202523	Homo sapiens angiomotin like 1 (AMOTL1), mRNA
11184	0.00662138	2.97E-05	-1	212543	Homo sapiens potassium voltage-gated channel, subfamily F, member 1 (KCNF1), mRNA
10752	0.00667656	2.97E-05	1	200639	Homo sapiens sema domain, immunoglobulin domain (Ig), short basic domain, secreted, (semaphorin) 3C (SEMA3C), mRNA
10566	0.00673267	2.97E-05	1	203123	Homo sapiens SRY (sex determining region Y)-box 21 (SOX21), mRNA
9932	0.00678972	2.97E-05	-1	210263	Homo sapiens hypothetical protein MGC17301 (MGC17301), mRNA
9904	0.00684775	2.97E-05	1	209591	Homo sapiens hypothetical protein FLJ25422 (FLJ25422), mRNA
9842	0.00690679	2.97E-05	1	208139	Homo sapiens thrombospondin, type I, domain containing 2 (THSD2), mRNA
9744	0.00696685	2.97E-05	1	205751
9618	0.00702796	2.97E-05	1	201227	Homo sapiens CUB domain containing protein 1 (CDCP1), transcript variant 1, mRNA
9326	0.00709015	2.97E-05	-1	101131	Homo sapiens ubiquitin-conjugating enzyme E2D 3 (UBC4/5 homolog, yeast) (UBE2D3), transcript variant 7, mRNA
9070	0.00715346	2.97E-05	-1	217282
9028	0.0072179	2.97E-05	-1	216238	Homo sapiens likely ortholog of mouse signaling intermediate in Toll pathway-evolutionarily conserved (SITPEC), mRNA
9016	0.00728352	2.97E-05	-1	215950	Homo sapiens mab-21-like 2 (C. elegans) (MAB21L2), mRNA
8800	0.00735034	2.97E-05	-1	210766	Homo sapiens clathrin, light polypeptide (Lcb) (CLTB), transcript variant brain, mRNA
8642	0.0074184	2.97E-05	1	207010	Homo sapiens early growth response 2 (Krox-20 homolog, Drosophila) (EGR2), mRNA
8310	0.00748773	2.97E-05	1	102882	Homo sapiens 5,10-methenyltetrahydrofolate synthetase (5-formyltetrahydrofolate cyclo-ligase) (MTHFS), mRNA
8026	0.00755837	2.97E-05	1	219994	Homo sapiens chromosome 10 open reading frame 84 (C10orf84), mRNA
7918	0.00763035	2.97E-05	1	217402	PREDICTED: Homo sapiens similar to RIKEN cDNA 2010001H14 (LOC392465), mRNA
7690	0.00770372	2.97E-05	-1	211930
7548	0.00777852	2.97E-05	-1	208486	Homo sapiens hypothetical protein MGC26647 (MGC26647), mRNA
7148	0.00785478	2.97E-05	-1	102726	Homo sapiens I factor (complement) (IF), mRNA
6898	0.00793255	2.97E-05	-1	220690	Homo sapiens NHL repeat containing 1 (NHLRC1), mRNA
6460	0.00801187	2.97E-05	1	210142
6424	0.0080928	2.97E-05	1	209278
5756	0.00817538	2.97E-05	-1	221014	Homo sapiens chromosome 10 open reading frame 6 (C10orf6), mRNA
4894	0.00825966	2.97E-05	1	104202	Homo sapiens homeo box D9 (HOXD9), mRNA
4682	0.0083457	2.97E-05	-1	100650	Homo sapiens brain expressed, X-linked 1 (BEX1), mRNA
4450	0.00843355	2.97E-05	-1	217377
4440	0.00852327	2.97E-05	-1	217101	Homo sapiens leucine zipper protein 1 (LUZP1), mRNA
4436	0.00861492	2.97E-05	-1	217005	Homo sapiens hepatocellular carcinoma-associated antigen 112 (HCA112), mRNA
4408	0.00870856	2.97E-05	-1	216333	Mus musculus Brca1 associated protein 1 (Bap1), mRNA
4220	0.00880425	2.97E-05	-1	211821	Homo sapiens phosphatidylserine receptor (PTDSR), mRNA
3366	0.00890208	2.97E-05	-1	219129	PREDICTED: Bos taurus similar to hypothetical protein FLJ10747 (LOC540726), mRNA
3298	0.0090021	2.97E-05	-1	217497	PREDICTED: Bos taurus similar to coronin, actin binding protein, 2B (LOC517030), partial mRNA
3120	0.0091044	2.97E-05	-1	213189	Homo sapiens MSFL2541 (UNQ2541), mRNA
2934	0.00920905	2.97E-05	1	208761	Homo sapiens ring finger protein 148 (RNF148), mRNA
2844	0.00931613	2.97E-05	1	206565	Sus scrofa signal transducer and activator of transcription 1 (STAT1), mRNA
2056	0.00942573	2.97E-05	1	215421	Homo sapiens SAM and SH3 domain containing 1 (SASH1), mRNA
1962	0.00953794	2.97E-05	1	213201
1748	0.00965286	2.97E-05	1	208029	Homo sapiens actinin, alpha 3 (ACTN3), mRNA
1036	0.00977058	2.97E-05	1	218709	Homo sapiens natural killer-tumor recognition sequence (NKTR), transcript variant 2, mRNA
878	0.0098912	2.97E-05	1	214953
