# Supplementary material for: Gene expression profiles in testis of pigs with extreme high and low levels of androstenone
Source: BMC Genomics. 2007 Nov 7;8:405. doi: 10.1186/1471-2164-8-405 (PMC2204014; doi:10.1186/1471-2164-8-405)
Supplement: Additional file 6 — Microarray results analysed using Fisher's sign test, Norwegian Landrace. Gene profiling was done using 30 arrays and the cut-off for differentially expressed genes was a FDR of 0.05. A -1 indicates up-regulation, while a 1 indicates down-regulation in boars with high androstenone levels. The clone names are sequences with a hit to human, mouse or pig genes. Some genes are represented by several different clones on the array and may therefore show up more than once in the table, while some have no hits to the abovementioned species. [file 1471-2164-8-405-S6.txt]

Nr	FDR	P-val	sign of test	Idnr	name
12942	0,000779606	2,89E-08	-1	103075	Homo sapiens emopamil binding protein (sterol isomerase) (EBP), mRNA
30366	0,000389803	2,89E-08	-1	105119	Sus scrofa steroidogenic acute regulatory protein (STAR), mRNA
43428	0,000259869	2,89E-08	-1	209574	PREDICTED: Homo sapiens KIAA1423 (KIAA1423), mRNA
8908	0,0029269	4,34E-07	-1	213358	Homo sapiens microtubule-associated protein 1 light chain 3 alpha (MAP1LC3A), transcript variant 1, mRNA
3472	0,0227677	4,22E-06	1	321517	blank_spot_buffer, 1xMicro Spotting Solution Plus from Telechem International/ArrayIt
14290	0,0189731	4,22E-06	-1	202380	Homo sapiens protein phosphatase 1, regulatory (inhibitor) subunit 2 pseudogene 3 (PPP1R2P3) on chromosome 5
16576	0,0162627	4,22E-06	-1	201672
18916	0,0142298	4,22E-06	1	202393	Homo sapiens tissue factor pathway inhibitor (lipoprotein-associated coagulation inhibitor) (TFPI), mRNA
22326	0,0126487	4,22E-06	-1	200965	Homo sapiens GTPase activating Rap/RanGAP domain-like 4 (GARNL4), mRNA
26760	0,0113839	4,22E-06	1	203282	PREDICTED: Homo sapiens hypothetical protein LOC169834 (LOC169834), mRNA
29582	0,010349	4,22E-06	-1	210231	Homo sapiens ferritin, light polypeptide (FTL), mRNA
38078	0,00948656	4,22E-06	-1	219953	Homo sapiens protein tyrosine phosphatase, receptor type, E (PTPRE), transcript variant 1, mRNA
46618	0,00875682	4,22E-06	1	201427	Homo sapiens chromosome 1 open reading frame 19 (C1orf19), mRNA
52062	0,00813134	4,22E-06	-1	100252	Rattus norvegicus ras homolog gene family, member Q (Rhoq), mRNA
54018	0,00758925	4,22E-06	-1	214052	Sus scrofa carbonyl reductase/NADP-retinol dehydrogenase (DHRS4), mRNA
178	0,0500742	2,97E-05	-1	203529	Homo sapiens cystatin F (leukocystatin) (CST7), mRNA
3456	0,0471287	2,97E-05	-1	221253	Homo sapiens adaptor-related protein complex 1, mu 2 subunit (AP1M2), mRNA
3592	0,0445104	2,97E-05	-1	102125	Homo sapiens hypothetical protein HSPC138 (HSPC138), mRNA
4710	0,0421677	2,97E-05	-1	101322	Sus scrofa ferredoxin (FDX1), mRNA
4736	0,0400594	2,97E-05	-1	101910	Homo sapiens cytokine induced protein 29 kDa (CIP29), mRNA
5152	0,0381518	2,97E-05	-1	206518
5856	0,0364176	2,97E-05	-1	101022	Sus scrofa alpha-stimulatory subunit of GTP-binding protein (PORGSA1), mRNA
6518	0,0348342	2,97E-05	-1	211570	PREDICTED: Canis familiaris similar to hypothetical protein (LOC475155), mRNA
7720	0,0333828	2,97E-05	-1	212614	Homo sapiens radical S-adenosyl methionine domain containing 1 (RSAD1), mRNA
9748	0,0320475	2,97E-05	1	205847	Homo sapiens G protein-coupled receptor 19 (GPR19), mRNA
13426	0,0308149	2,97E-05	-1	210851	Homo sapiens ferritin, light polypeptide (FTL), mRNA
15776	0,0296736	2,97E-05	-1	211776	Homo sapiens hypothetical protein FLJ10803 (FLJ10803), mRNA
16938	0,0286138	2,97E-05	-1	211932	Homo sapiens complexin 2 (CPLX2), transcript variant 2, mRNA
17698	0,0276271	2,97E-05	-1	200868	Homo sapiens glia maturation factor, beta (GMFB), mRNA
18744	0,0267062	2,97E-05	-1	103641	Homo sapiens proteasome (prosome, macropain) subunit, alpha type, 7 (PSMA7), transcript variant 1, mRNA
19830	0,0258447	2,97E-05	-1	203509	Homo sapiens cellular repressor of E1A-stimulated genes 1 (CREG1), mRNA
20658	0,0250371	2,97E-05	-1	218005
21342	0,0242784	2,97E-05	1	206653	Sus scrofa peptide transporter 1 (SLC15A1), mRNA
23778	0,0235643	2,97E-05	-1	209678	Homo sapiens parvin, gamma (PARVG), mRNA
23936	0,0228911	2,97E-05	-1	213434	Homo sapiens eukaryotic translation elongation factor 1 alpha 1 (EEF1A1), mRNA
24220	0,0222552	2,97E-05	1	220250	Homo sapiens matrix metalloproteinase 1 (interstitial collagenase) (MMP1), mRNA
30980	0,0216537	2,97E-05	-1	215979	Homo sapiens solute carrier family 26, member 11 (SLC26A11), mRNA
31454	0,0210839	2,97E-05	-1	103463	Sus scrofa cytochrome P450 17A1 (CYP17A1), mRNA
31502	0,0205433	2,97E-05	-1	104615	Homo sapiens superoxide dismutase 1, soluble (amyotrophic lateral sclerosis 1 (adult)) (SOD1), mRNA
31926	0,0200297	2,97E-05	-1	210951	Sus scrofa ferritin heavy-chain (FTH1), mRNA
35584	0,0195412	2,97E-05	-1	215500	Homo sapiens ferritin, light polypeptide (FTL), mRNA
36668	0,0190759	2,97E-05	-1	213748	PREDICTED: Homo sapiens hypothetical protein LOC284106 (LOC284106), mRNA
37568	0,0186323	2,97E-05	-1	207677	Homo sapiens bridging integrator 2 (BIN2), mRNA
37668	0,0182088	2,97E-05	-1	210077	Sus scrofa cytochrome P450 2C49 (CYP2C49), mRNA
37670	0,0178042	2,97E-05	-1	210161	Homo sapiens XPA binding protein 1 (XAB1), mRNA
37934	0,0174171	2,97E-05	1	216497	Homo sapiens chromosome 19 open reading frame 20 (C19orf20), mRNA
39128	0,0170465	2,97E-05	1	217349	Homo sapiens two pore segment channel 2 (TPCN2), mRNA
40140	0,0166914	2,97E-05	-1	213869	Homo sapiens PRA1 domain family, member 2 (PRAF2), mRNA
40916	0,0163508	2,97E-05	-1	204725	Homo sapiens aldo-keto reductase family 1, member D1 (delta 4-3-ketosteroid-5-beta-reductase) (AKR1D1), mRNA
42064	0,0160237	2,97E-05	1	204606
42292	0,0157096	2,97E-05	-1	210078	Homo sapiens ralA binding protein 1 (RALBP1), mRNA
42910	0,0154074	2,97E-05	-1	102554
43048	0,0151167	2,97E-05	-1	104294	Homo sapiens sarcoglycan, epsilon (SGCE), mRNA
43132	0,0148368	2,97E-05	-1	200934	Sus scrofa glutathione S-transferase (MGST1), mRNA
46328	0,014567	2,97E-05	-1	101343	Homo sapiens chromosome 20 open reading frame 30 (C20orf30), transcript variant 2, mRNA
46364	0,0143069	2,97E-05	-1	102207	PREDICTED: Homo sapiens similar to RUN and FYVE domain-containing 2; Run- and FYVE-domain containing protein (LOC441022), mRNA
46636	0,0140559	2,97E-05	-1	201823	Sus scrofa cytochrome b-5 (CYB5), mRNA
47054	0,0138136	2,97E-05	-1	213427	Homo sapiens hypothetical protein DKFZp564D172 (DKFZP564D172), mRNA
47330	0,0135794	2,97E-05	1	220051	Homo sapiens hypothetical protein MGC27019 (MGC27019), mRNA
47992	0,0133531	2,97E-05	-1	208135	Homo sapiens hypothetical protein LOC139886 (LOC139886), mRNA
48036	0,0131342	2,97E-05	-1	209191	PREDICTED: Homo sapiens chromosome 20 open reading frame 50 (C20orf50), mRNA
51740	0,0129224	2,97E-05	-1	214880	Mus musculus leupaxin (Lpxn), mRNA
52240	0,0127173	2,97E-05	-1	102952	PREDICTED: Homo sapiens similar to cytochrome c oxidase subunit VIa polypeptide 1 precursor; cytochrome C oxidase subunit VIa homolog (LOC285849), mRNA
53288	0,0125186	2,97E-05	-1	101872	Homo sapiens anthrax toxin receptor 1 (ANTXR1), transcript variant 1, mRNA
53848	0,012326	2,97E-05	-1	209936	Homo sapiens cornichon homolog (Drosophila) (CNIH), transcript variant 1, mRNA
42	0,0662138	1,62E-04	-1	100265	Sus scrofa nuclear factor of kappa light polypeptide gene enhancer in B-cells inhibitor, alpha (NFKBIA), mRNA
44	0,0652256	1,62E-04	-1	100277	PREDICTED: Homo sapiens similar to cardiac leiomodin (LOC389550), mRNA
952	0,0642664	1,62E-04	1	216693	Homo sapiens calcium/calmodulin-dependent protein kinase (CaM kinase) II beta (CAMK2B), transcript variant 5, mRNA
966	0,063335	1,62E-04	1	217065	Homo sapiens endonuclease G-like 1 (ENDOGL1), mRNA
1200	0,0624302	1,62E-04	-1	100253	Homo sapiens homeo box D11 (HOXD11), mRNA
2576	0,0615509	1,62E-04	-1	103973	Homo sapiens retinol dehydrogenase 12 (all-trans and 9-cis) (RDH12), mRNA
3536	0,060696	1,62E-04	-1	100781	Homo sapiens protein kinase, AMP-activated, beta 2 non-catalytic subunit (PRKAB2), mRNA
3898	0,0598645	1,62E-04	1	202593	Homo sapiens chromosome 6 open reading frame 118 (C6orf118), mRNA
4834	0,0590556	1,62E-04	-1	102762	Homo sapiens hypothetical protein FLJ21901 (FLJ21901), mRNA
5012	0,0582682	1,62E-04	-1	201622	Homo sapiens hypothetical protein LOC285016 (LOC285016), mRNA
5124	0,0575015	1,62E-04	1	205846
5924	0,0567547	1,62E-04	-1	102654	Homo sapiens nuclear transcription factor Y, beta (NFYB), mRNA
7292	0,0560271	1,62E-04	-1	200806	Homo sapiens TPA regulated locus (TPARL), mRNA
7332	0,0553179	1,62E-04	1	201766
8542	0,0546264	1,62E-04	-1	204610	Homo sapiens growth arrest-specific 2 (GAS2), transcript variant 1, mRNA
9290	0,053952	1,62E-04	-1	100267	Homo sapiens transducer of ERBB2, 1 (TOB1), mRNA
9424	0,053294	1,62E-04	-1	203447	Homo sapiens BTB (POZ) domain containing 3 (BTBD3), transcript variant 1, mRNA
9426	0,052652	1,62E-04	-1	203531	Homo sapiens prickle-like 2 (Drosophila) (PRICKLE2), mRNA
10694	0,0520251	1,62E-04	-1	104659	Homo sapiens prefoldin 2 (PFDN2), mRNA
11128	0,0514131	1,62E-04	1	211199	PREDICTED: Homo sapiens hypothetical LOC387763 (LOC387763), mRNA
11378	0,0508153	1,62E-04	1	217235
11700	0,0502312	1,62E-04	-1	102535
12248	0,0496604	1,62E-04	-1	210311	Homo sapiens DC12 protein (DC12), transcript variant 1, mRNA
12276	0,0491024	1,62E-04	-1	210983	Homo sapiens transmembrane protein 1 (TMEM1), transcript variant 1, mRNA
12476	0,0485568	1,62E-04	1	215783
12776	0,0480232	1,62E-04	-1	100591	Homo sapiens UMP-CMP kinase (UMP-CMPK), mRNA
13434	0,0475012	1,62E-04	-1	211043	Homo sapiens testis expressed sequence 261 (TEX261), mRNA
13774	0,0469905	1,62E-04	-1	219203	Homo sapiens peroxiredoxin 2 (PRDX2), nuclear gene encoding mitochondrial protein, transcript variant 1, mRNA
14084	0,0464906	1,62E-04	-1	102776	Homo sapiens fibrinogen, B beta polypeptide (FGB), mRNA
15306	0,0460012	1,62E-04	-1	104372	Sus scrofa cytochrome P450 4A21 (CYP4A21), mRNA
18550	0,045522	1,62E-04	-1	100557	Homo sapiens mitochondrial ribosomal protein L53 (MRPL53), nuclear gene encoding mitochondrial protein, mRNA
18976	0,0450527	1,62E-04	-1	205369	Homo sapiens phosphoribosyl pyrophosphate synthetase 1 (PRPS1), mRNA
22418	0,044593	1,62E-04	-1	204709
25812	0,0441425	1,62E-04	-1	201386	Homo sapiens testis enhanced gene transcript (BAX inhibitor 1) (TEGT), mRNA
28252	0,0437011	1,62E-04	1	206043
28412	0,0432684	1,62E-04	-1	209883
28732	0,0428442	1,62E-04	1	217563
28960	0,0424283	1,62E-04	1	100643	Homo sapiens KIAA1737 (KIAA1737), mRNA
30298	0,0420203	1,62E-04	-1	103487	Sus scrofa glucagon (GCG), mRNA
30330	0,0416201	1,62E-04	-1	104255	Homo sapiens cornichon homolog (Drosophila) (CNIH), transcript variant 1, mRNA
30402	0,0412275	1,62E-04	-1	200607	Homo sapiens zinc finger CCCH type, antiviral 1 (ZC3HAV1), transcript variant 1, mRNA
30660	0,0408422	1,62E-04	1	208299
30816	0,040464	1,62E-04	-1	212043	Homo sapiens kinesin family member 1A (KIF1A), mRNA
31156	0,0400928	1,62E-04	1	220203	Homo sapiens ankyrin repeat domain 12 (ANKRD12), mRNA
32110	0,0397283	1,62E-04	-1	215367	Mus musculus Brca1 associated protein 1 (Bap1), mRNA
32750	0,0393704	1,62E-04	-1	201520	Homo sapiens inosine triphosphatase (nucleoside triphosphate pyrophosphatase) (ITPA), transcript variant 1, mRNA
33118	0,0390189	1,62E-04	1	211888	PREDICTED: Bos taurus similar to HESB like domain containing 2 (LOC514652), partial mRNA
34496	0,0386736	1,62E-04	-1	217156	Homo sapiens protein kinase C and casein kinase substrate in neurons 2 (PACSIN2), mRNA
34948	0,0383343	1,62E-04	-1	104076	Homo sapiens zinc finger, MYND domain containing 19 (ZMYND19), mRNA
35516	0,038001	1,62E-04	-1	213868	Homo sapiens chromodomain helicase DNA binding protein 8 (CHD8), mRNA
37752	0,0376734	1,62E-04	1	212093	Homo sapiens ataxia, cerebellar, Cayman type (caytaxin) (ATCAY), mRNA
38402	0,0373514	1,62E-04	-1	103801	Homo sapiens sorbitol dehydrogenase (SORD), mRNA
38966	0,0370348	1,62E-04	-1	213497	Homo sapiens NADH dehydrogenase (ubiquinone) 1, subcomplex unknown, 1, 6kDa (NDUFC1), mRNA
39138	0,0367236	1,62E-04	-1	217625	Homo sapiens leucine rich repeat neuronal 1 (LRRN1), mRNA
39272	0,0364176	1,62E-04	-1	220805	Homo sapiens hypothetical protein MGC16385 (MGC16385), mRNA
39700	0,0361166	1,62E-04	1	201773
40008	0,0358206	1,62E-04	-1	210701	Homo sapiens carboxypeptidase X (M14 family), member 2 (CPXM2), mRNA
40110	0,0355294	1,62E-04	-1	213185	Sus scrofa myosin light chain 2V (MLC2V), mRNA
40446	0,0352428	1,62E-04	-1	221249	Homo sapiens golgi autoantigen, golgin subfamily a, 4 (GOLGA4), mRNA
40772	0,0349609	1,62E-04	-1	105109	Homo sapiens N-acetylneuraminic acid synthase (sialic acid synthase) (NANS), mRNA
41464	0,0346834	1,62E-04	-1	217877	Homo sapiens ferritin, light polypeptide (FTL), mRNA
41916	0,0344103	1,62E-04	-1	104894	Homo sapiens formin-like 2 (FMNL2), transcript variant 4, mRNA
42812	0,0341415	1,62E-04	-1	100166	Homo sapiens hydroxysteroid dehydrogenase like 2 (HSDL2), mRNA
42838	0,0338768	1,62E-04	1	100826	Homo sapiens chromosome 15 open reading frame 24 (C15orf24), mRNA
43020	0,0336162	1,62E-04	-1	103622	Homo sapiens chaperonin containing TCP1, subunit 4 (delta) (CCT4), mRNA
43396	0,0333596	1,62E-04	-1	208806	Homo sapiens tigger transposable element derived 7 (TIGD7), mRNA
43456	0,0331069	1,62E-04	-1	210246	Sus scrofa interleukin 1 receptor antagonist (IL1RN), mRNA
43506	0,032858	1,62E-04	-1	211482	Homo sapiens ubiquitin-conjugating enzyme E2R 2 (UBE2R2), mRNA
43662	0,0326128	1,62E-04	-1	215226	Homo sapiens 24-dehydrocholesterol reductase (DHCR24), mRNA
45716	0,0323712	1,62E-04	1	208950
46330	0,0321332	1,62E-04	-1	101427	Homo sapiens RAP1B, member of RAS oncogene family (RAP1B), transcript variant 2, mRNA
46908	0,0318986	1,62E-04	-1	209887
46976	0,0316675	1,62E-04	-1	211519	Homo sapiens catenin (cadherin-associated protein), delta 1 (CTNND1), mRNA
47032	0,0314397	1,62E-04	1	212863	Homo sapiens CDC42 effector protein (Rho GTPase binding) 5 (CDC42EP5), mRNA
47074	0,0312151	1,62E-04	-1	213907
50958	0,0309937	1,62E-04	-1	101524	Sus scrofa alpha-1,3-galactosyltransferase (GGTA1), mRNA
51182	0,0307754	1,62E-04	-1	105364	Homo sapiens tumor necrosis factor, alpha-induced protein 6 (TNFAIP6), mRNA
51416	0,0305602	1,62E-04	-1	207104	Homo sapiens zinc finger protein 37a (KOX 21) (ZNF37A), transcript variant 1, mRNA
51572	0,030348	1,62E-04	-1	210848	Homo sapiens annexin A7 (ANXA7), transcript variant 1, mRNA
51676	0,0301387	1,62E-04	-1	213344	Homo sapiens adaptin-ear-binding coat-associated protein 2 (NECAP2), mRNA
51776	0,0299323	1,62E-04	-1	215744	Homo sapiens dopamine responsive protein (LOC220869), mRNA
53110	0,0297287	1,62E-04	-1	220028	Homo sapiens chromobox homolog 3 (HP1 gamma homolog, Drosophila) (CBX3), transcript variant 1, mRNA
55068	0,0295278	1,62E-04	-1	211448	Homo sapiens golgi phosphoprotein 3-like (GOLPH3L), mRNA
55072	0,0293296	1,62E-04	-1	211544	Sus scrofa membrane cofactor protein (MCP), mRNA
55306	0,0291341	1,62E-04	1	217196	Mus musculus Brca1 associated protein 1 (Bap1), mRNA
