# Supplementary material for: Gene expression profiles in testis of pigs with extreme high and low levels of androstenone
Source: BMC Genomics. 2007 Nov 7;8:405. doi: 10.1186/1471-2164-8-405 (PMC2204014; doi:10.1186/1471-2164-8-405)
Supplement: Additional file 7 — Gene ontology (GO) results for the cellular component ontology, Duroc. The genes differentially expressed at p < 0.01 in Duroc were analysed for over-represented GO terms in the cellular component ontology (p < 0.01). [file 1471-2164-8-405-S7.txt]

GO-ID	Term	p-value	#Genes	GO-class
GO:0005737	cytoplasm	0	2736	CC
GO:0008043	ferritin complex	0.001	2	CC
GO:0005792	microsome	0.003	98	CC
GO:0042598	vesicular fraction	0.004	100	CC
GO:0030867	rough endoplasmic reticulum membrane	0.005	4	CC
GO:0005853	eukaryotic translation elongation factor 1 complex	0.005	4	CC
GO:0005783	endoplasmic reticulum	0.005	473	CC
