# Supplementary material for: Gene expression profiles in testis of pigs with extreme high and low levels of androstenone
Source: BMC Genomics. 2007 Nov 7;8:405. doi: 10.1186/1471-2164-8-405 (PMC2204014; doi:10.1186/1471-2164-8-405)
Supplement: Additional file 8 — Gene ontology (GO) results for the cellular component ontology, Norwegian Landrace. The genes differentially expressed at p < 0.01 in Duroc were analysed for over-represented GO terms in the cellular component ontology (p < 0.01). [file 1471-2164-8-405-S8.txt]

GO-ID	Term	p-value	#Genes	GO-class
GO:0008043	ferritin complex	0	2	CC
GO:0005792	microsome	0.002	98	CC
GO:0042598	vesicular fraction	0.002	100	CC
GO:0005737	cytoplasm	0.002	2736	CC
